# Supplementary material for: New insights into the structural role of EMILINs within the human skin microenvironment
Source: Sci Rep. 2024 Dec 5;14:30345. doi: 10.1038/s41598-024-81509-5 (PMC11621341; doi:10.1038/s41598-024-81509-5)
Supplement: Supplementary file 3 — Supplementary Information 2. [file 41598_2024_81509_MOESM3_ESM.csv]

	p_val	avg_log2FC	pct.1	pct.2	p_val_adj	cluster	gene
COL6A2	0	1.750821868	0.884	0.483	0	0	COL6A2
SOD3	0	1.748960165	0.768	0.392	0	0	SOD3
MEG3	0	2.369482088	0.585	0.209	0	0	MEG3
MFAP4	0	1.888043285	0.663	0.292	0	0	MFAP4
LUM	0	1.733396327	0.75	0.381	0	0	LUM
C1S	0	1.90292504	0.695	0.327	0	0	C1S
VCAN	0	1.865432731	0.608	0.252	0	0	VCAN
PTGDS	0	3.802149898	0.559	0.204	0	0	PTGDS
PLAC9	0	1.095445017	0.818	0.474	0	0	PLAC9
COL6A1	0	1.987016367	0.694	0.368	0	0	COL6A1
CCDC80	0	1.326848799	0.677	0.352	0	0	CCDC80
COL1A2	0	0.958778661	0.835	0.519	0	0	COL1A2
GEM	0	1.95345358	0.641	0.339	0	0	GEM
SEPP1	0	1.651634956	0.8	0.499	0	0	SEPP1
TNFAIP6	0	2.360002346	0.565	0.27	0	0	TNFAIP6
APOD	0	2.957417901	0.69	0.395	0	0	APOD
DCN	0	1.020537655	0.978	0.687	0	0	DCN
SERPING1	0	1.614765303	0.654	0.364	0	0	SERPING1
COL1A1	0	1.098213355	0.749	0.482	0	0	COL1A1
BICC1	0	2.705974327	0.366	0.101	0	0	BICC1
CEBPB	0	1.583666638	0.849	0.601	0	0	CEBPB
CXCL14	0	1.527039792	0.93	0.683	0	0	CXCL14
GSN	0	1.025855333	0.898	0.693	0	0	GSN
CFD	0	0.969370602	0.926	0.764	0	0	CFD
LAPTM4A	0	1.225575561	0.907	0.766	0	0	LAPTM4A
CTSK	4.08E-304	1.249515603	0.653	0.325	8.70E-300	0	CTSK
PTN	4.41E-298	2.796460074	0.341	0.097	9.41E-294	0	PTN
LGALS1	9.32E-297	0.776847654	0.982	0.889	1.99E-292	0	LGALS1
C1R	1.25E-291	1.694720868	0.567	0.275	2.66E-287	0	C1R
CFH	6.13E-291	1.875526973	0.54	0.257	1.31E-286	0	CFH
VIM	1.01E-290	0.726276265	0.986	0.88	2.15E-286	0	VIM
COL6A3	2.76E-286	1.893445351	0.569	0.292	5.90E-282	0	COL6A3
CEBPD	1.72E-285	1.271921649	0.838	0.665	3.67E-281	0	CEBPD
PDGFRA	1.02E-283	2.30475931	0.396	0.135	2.18E-279	0	PDGFRA
COL3A1	6.13E-282	1.274242581	0.695	0.442	1.31E-277	0	COL3A1
DPT	1.60E-276	2.107362792	0.461	0.191	3.42E-272	0	DPT
HAS2	1.34E-270	2.683682996	0.345	0.107	2.86E-266	0	HAS2
NNMT	2.87E-267	1.491328642	0.668	0.418	6.13E-263	0	NNMT
MMP2	2.58E-255	0.934633401	0.684	0.393	5.50E-251	0	MMP2
TWIST1	9.59E-253	2.171766495	0.395	0.147	2.05E-248	0	TWIST1
S100A6	1.57E-251	0.580921829	0.996	0.946	3.35E-247	0	S100A6
SERPINF1	1.83E-226	0.948033759	0.68	0.418	3.91E-222	0	SERPINF1
SELM	2.68E-225	1.081479677	0.747	0.559	5.73E-221	0	SELM
CXCL12	1.89E-223	1.756070673	0.577	0.341	4.05E-219	0	CXCL12
FBLN1	2.41E-210	0.573925913	0.7	0.439	5.15E-206	0	FBLN1
ZFP36	1.09E-207	1.011037706	0.882	0.825	2.33E-203	0	ZFP36
SDC2	2.58E-206	1.661145286	0.508	0.276	5.52E-202	0	SDC2
AXL	7.34E-204	1.278364079	0.562	0.304	1.57E-199	0	AXL
CD63	4.42E-201	0.681860098	0.891	0.811	9.44E-197	0	CD63
HES1	6.74E-199	1.887779159	0.516	0.296	1.44E-194	0	HES1
TMEM176B	9.55E-199	2.338049934	0.295	0.1	2.04E-194	0	TMEM176B
SOD2	1.40E-197	1.385972579	0.821	0.743	2.98E-193	0	SOD2
IGFBP5	3.77E-194	0.86043461	0.642	0.385	8.04E-190	0	IGFBP5
JUNB	3.66E-192	0.771133729	0.938	0.895	7.82E-188	0	JUNB
IRF1	1.98E-179	1.544958794	0.553	0.357	4.22E-175	0	IRF1
FN1	5.10E-177	1.597665212	0.48	0.261	1.09E-172	0	FN1
TCF4	1.11E-175	1.348469208	0.577	0.376	2.38E-171	0	TCF4
ZFP36L1	4.72E-174	0.871247426	0.896	0.803	1.01E-169	0	ZFP36L1
CNN3	4.95E-174	1.404647755	0.55	0.351	1.06E-169	0	CNN3
MXRA8	2.85E-171	1.925984271	0.304	0.115	6.09E-167	0	MXRA8
APCDD1	4.72E-167	2.465378107	0.326	0.143	1.01E-162	0	APCDD1
EID1	2.92E-163	1.112251552	0.656	0.516	6.24E-159	0	EID1
PCOLCE	1.72E-158	1.255248766	0.47	0.256	3.66E-154	0	PCOLCE
PMP22	2.26E-158	1.317292252	0.582	0.398	4.82E-154	0	PMP22
FSTL1	2.84E-157	0.957127453	0.57	0.353	6.07E-153	0	FSTL1
LRP1	1.48E-153	1.692114394	0.336	0.146	3.15E-149	0	LRP1
CD81	1.04E-152	1.078404869	0.602	0.415	2.22E-148	0	CD81
NFKBIA	6.03E-151	0.719679705	0.927	0.879	1.29E-146	0	NFKBIA
CLEC11A	2.53E-148	1.877603185	0.339	0.158	5.39E-144	0	CLEC11A
FBLN2	1.07E-144	1.037275558	0.457	0.24	2.30E-140	0	FBLN2
IGFBP7	3.20E-144	1.052094262	0.772	0.627	6.84E-140	0	IGFBP7
COL5A2	1.48E-143	2.094656102	0.309	0.135	3.15E-139	0	COL5A2
TIMP2	3.57E-143	0.676421086	0.634	0.419	7.63E-139	0	TIMP2
MGP	9.76E-143	1.135544156	0.648	0.494	2.08E-138	0	MGP
CALD1	5.70E-141	0.855370586	0.669	0.496	1.22E-136	0	CALD1
DUSP1	6.44E-141	1.032799051	0.845	0.804	1.37E-136	0	DUSP1
IFITM3	6.27E-140	0.614198882	0.809	0.656	1.34E-135	0	IFITM3
CIRBP	3.45E-139	0.723364991	0.798	0.725	7.37E-135	0	CIRBP
ZFP36L2	1.30E-137	0.871983418	0.824	0.711	2.78E-133	0	ZFP36L2
LTBP4	1.35E-136	1.641978492	0.384	0.202	2.87E-132	0	LTBP4
F10	4.11E-136	1.648900912	0.327	0.148	8.78E-132	0	F10
ID3	6.71E-136	1.225320152	0.651	0.509	1.43E-131	0	ID3
CXCL1	1.19E-131	2.550487708	0.461	0.309	2.53E-127	0	CXCL1
PPAP2B	1.60E-131	1.222728948	0.505	0.315	3.41E-127	0	PPAP2B
IL11RA	3.59E-130	2.038137256	0.255	0.101	7.67E-126	0	IL11RA
APOE	6.68E-130	1.657445008	0.588	0.466	1.43E-125	0	APOE
FOS	4.73E-128	1.009353174	0.79	0.752	1.01E-123	0	FOS
LEPR	2.09E-125	1.728334084	0.394	0.224	4.47E-121	0	LEPR
THBS2	2.48E-125	1.377651534	0.435	0.25	5.30E-121	0	THBS2
IER3	1.06E-121	1.092802444	0.705	0.623	2.25E-117	0	IER3
TPPP3	4.45E-121	1.298624214	0.534	0.376	9.50E-117	0	TPPP3
CRABP2	2.44E-118	1.440752608	0.428	0.258	5.22E-114	0	CRABP2
ANTXR1	7.69E-118	2.045546138	0.265	0.118	1.64E-113	0	ANTXR1
TNFAIP2	1.24E-117	1.554589529	0.414	0.246	2.66E-113	0	TNFAIP2
OLFML3	1.28E-117	1.405790966	0.315	0.147	2.74E-113	0	OLFML3
PLAGL1	2.89E-116	2.111516599	0.262	0.116	6.17E-112	0	PLAGL1
FXYD1	4.40E-115	1.316466622	0.416	0.242	9.39E-111	0	FXYD1
FGF7	7.49E-115	1.900065491	0.251	0.106	1.60E-110	0	FGF7
FBLN5	1.32E-114	1.678204557	0.268	0.116	2.81E-110	0	FBLN5
CCL2	1.40E-114	1.223670551	0.628	0.519	3.00E-110	0	CCL2
IGFBP4	5.00E-114	1.153468421	0.518	0.353	1.07E-109	0	IGFBP4
PSAP	2.13E-112	0.723354029	0.692	0.583	4.55E-108	0	PSAP
MT1M	7.15E-112	1.530974978	0.368	0.201	1.53E-107	0	MT1M
S100A13	9.10E-110	1.024408352	0.547	0.395	1.94E-105	0	S100A13
SFRP2	4.13E-109	0.969832162	0.528	0.361	8.82E-105	0	SFRP2
C3	1.19E-108	1.95502789	0.299	0.151	2.55E-104	0	C3
NFIA	9.29E-106	1.447282936	0.43	0.284	1.98E-101	0	NFIA
SLIT3	4.23E-105	1.437513869	0.334	0.176	9.04E-101	0	SLIT3
FHL1	7.68E-105	1.345626007	0.412	0.255	1.64E-100	0	FHL1
PAM	1.73E-104	1.369273487	0.387	0.226	3.70E-100	0	PAM
COX6C	2.53E-103	0.796957482	0.722	0.699	5.40E-99	0	COX6C
PRRX1	3.05E-103	1.352328093	0.336	0.178	6.51E-99	0	PRRX1
RARRES2	1.47E-98	1.554798516	0.338	0.191	3.13E-94	0	RARRES2
PRRX2	2.51E-98	1.876364432	0.286	0.146	5.35E-94	0	PRRX2
CXCL2	2.60E-98	1.43088893	0.631	0.548	5.55E-94	0	CXCL2
NR4A1	3.08E-96	0.990457977	0.651	0.573	6.58E-92	0	NR4A1
HTRA1	6.19E-96	1.264798129	0.417	0.258	1.32E-91	0	HTRA1
SPARC	8.39E-94	0.861684924	0.613	0.485	1.79E-89	0	SPARC
THY1	3.60E-93	1.693672012	0.286	0.147	7.69E-89	0	THY1
FGFR1	6.02E-93	1.358300432	0.364	0.216	1.28E-88	0	FGFR1
CD99	7.53E-90	0.569499401	0.75	0.688	1.61E-85	0	CD99
LAMA4	2.47E-86	1.684295847	0.273	0.142	5.28E-82	0	LAMA4
TMEM59	2.80E-82	0.770955809	0.664	0.602	5.97E-78	0	TMEM59
EFEMP1	6.26E-82	1.595919751	0.301	0.172	1.34E-77	0	EFEMP1
ARID5B	8.79E-82	0.966071848	0.668	0.597	1.88E-77	0	ARID5B
NBEAL1	1.24E-81	0.533759275	0.847	0.83	2.66E-77	0	NBEAL1
ANXA2	2.50E-80	0.401202062	0.911	0.86	5.33E-76	0	ANXA2
UBB	4.12E-80	0.421342499	0.887	0.867	8.80E-76	0	UBB
CYR61	4.94E-80	1.294127499	0.491	0.371	1.06E-75	0	CYR61
EGR1	2.39E-79	1.193614895	0.427	0.305	5.10E-75	0	EGR1
IER2	2.46E-79	0.956259451	0.605	0.543	5.24E-75	0	IER2
THBS1	1.32E-78	1.428608409	0.4	0.267	2.81E-74	0	THBS1
ZBTB20	5.90E-78	1.665697526	0.263	0.141	1.26E-73	0	ZBTB20
RGS16	3.71E-77	0.86197251	0.476	0.34	7.93E-73	0	RGS16
MAN1A1	9.94E-77	1.514293518	0.323	0.197	2.12E-72	0	MAN1A1
NUCKS1	1.36E-76	1.017828614	0.55	0.467	2.91E-72	0	NUCKS1
AEBP1	2.81E-74	1.009491326	0.379	0.239	6.00E-70	0	AEBP1
PDGFRB	3.68E-72	1.2533504	0.321	0.192	7.86E-68	0	PDGFRB
PTRF	1.37E-71	0.803937691	0.566	0.461	2.93E-67	0	PTRF
CYBRD1	1.13E-68	0.740033301	0.466	0.328	2.42E-64	0	CYBRD1
CCNI	2.60E-68	0.573920566	0.725	0.706	5.55E-64	0	CCNI
MT2A	2.72E-67	0.676821186	0.768	0.725	5.81E-63	0	MT2A
PNRC1	4.66E-67	0.577638656	0.826	0.825	9.95E-63	0	PNRC1
BGN	3.08E-64	1.317485662	0.355	0.238	6.58E-60	0	BGN
MYADM	7.30E-64	1.086237378	0.432	0.323	1.56E-59	0	MYADM
EPHX1	2.31E-63	1.425877417	0.261	0.151	4.94E-59	0	EPHX1
FBN1	1.74E-62	1.088406739	0.317	0.195	3.71E-58	0	FBN1
GADD45B	1.46E-61	0.679106613	0.699	0.663	3.12E-57	0	GADD45B
WTAP	5.26E-61	1.089662484	0.636	0.6	1.12E-56	0	WTAP
DAB2	2.29E-56	1.369408398	0.275	0.169	4.88E-52	0	DAB2
CD9	3.75E-56	0.712854897	0.749	0.727	8.01E-52	0	CD9
SEC62	1.50E-55	0.801297486	0.566	0.508	3.21E-51	0	SEC62
FAM3C	6.40E-55	1.321686737	0.334	0.237	1.37E-50	0	FAM3C
TNXB	5.95E-54	0.995531531	0.316	0.204	1.27E-49	0	TNXB
ADD3	6.47E-54	1.301769397	0.309	0.205	1.38E-49	0	ADD3
MT1E	3.48E-53	1.248168371	0.318	0.216	7.42E-49	0	MT1E
TUBB	1.34E-48	0.559874757	0.678	0.677	2.85E-44	0	TUBB
MTRNR2L8	1.35E-48	0.727766042	0.696	0.688	2.88E-44	0	MTRNR2L8
PPIC	1.84E-48	0.824587432	0.359	0.252	3.92E-44	0	PPIC
ANXA5	2.95E-48	0.633898962	0.584	0.543	6.29E-44	0	ANXA5
HSPA1A	3.11E-48	0.541072719	0.716	0.705	6.65E-44	0	HSPA1A
SPRY1	3.17E-48	0.3919192	0.349	0.234	6.77E-44	0	SPRY1
MORF4L1	4.31E-48	0.529897364	0.698	0.705	9.20E-44	0	MORF4L1
RP11-572C15.6	5.15E-47	0.96836015	0.269	0.166	1.10E-42	0	RP11-572C15.6
FILIP1L	1.41E-46	1.423813071	0.259	0.166	3.00E-42	0	FILIP1L
ARL6IP5	2.15E-46	0.803395659	0.486	0.405	4.59E-42	0	ARL6IP5
SPATS2L	1.01E-45	1.415174067	0.302	0.215	2.15E-41	0	SPATS2L
LHFP	1.32E-45	0.911324083	0.347	0.247	2.83E-41	0	LHFP
CD47	4.63E-45	1.029055931	0.435	0.368	9.88E-41	0	CD47
C11orf96	2.66E-44	0.89468977	0.452	0.369	5.67E-40	0	C11orf96
LMNA	1.31E-40	0.353491218	0.784	0.811	2.81E-36	0	LMNA
RND3	1.86E-40	0.500070791	0.495	0.389	3.98E-36	0	RND3
NFIC	5.38E-40	1.169810509	0.311	0.229	1.15E-35	0	NFIC
IFI27L2	1.13E-39	1.09703315	0.332	0.25	2.42E-35	0	IFI27L2
PRKCDBP	1.24E-39	0.804473369	0.406	0.32	2.65E-35	0	PRKCDBP
JUN	2.80E-39	0.69153287	0.651	0.633	5.99E-35	0	JUN
LGALS3	3.90E-39	0.447748612	0.709	0.707	8.32E-35	0	LGALS3
PPP1R15A	2.47E-38	0.471015788	0.676	0.679	5.28E-34	0	PPP1R15A
11-Sep	2.26E-37	1.133803735	0.267	0.182	4.81E-33	0	11-Sep
SOX4	9.60E-37	0.936818768	0.404	0.328	2.05E-32	0	SOX4
CALU	1.07E-36	1.052755539	0.334	0.258	2.29E-32	0	CALU
C12orf57	4.32E-36	0.715652922	0.496	0.457	9.22E-32	0	C12orf57
ARRDC3	2.63E-34	0.823453609	0.488	0.436	5.62E-30	0	ARRDC3
CXCL3	7.89E-34	1.110051548	0.451	0.403	1.68E-29	0	CXCL3
CXXC5	9.18E-34	1.209547617	0.262	0.185	1.96E-29	0	CXXC5
NENF	1.16E-33	0.738912686	0.461	0.413	2.47E-29	0	NENF
CTSL	1.22E-33	1.115161934	0.283	0.206	2.61E-29	0	CTSL
GPNMB	4.83E-32	0.626481439	0.459	0.398	1.03E-27	0	GPNMB
SNAI2	7.46E-32	1.358525069	0.266	0.198	1.59E-27	0	SNAI2
MARCKS	1.16E-31	0.651643493	0.511	0.461	2.49E-27	0	MARCKS
MAP1B	2.98E-31	0.866833227	0.325	0.247	6.37E-27	0	MAP1B
ICAM1	5.26E-31	0.760772907	0.433	0.375	1.12E-26	0	ICAM1
PGRMC1	6.26E-31	1.16337149	0.303	0.236	1.34E-26	0	PGRMC1
LY6E	9.58E-31	0.609881956	0.519	0.469	2.05E-26	0	LY6E
COX7A1	2.50E-30	0.824225591	0.344	0.267	5.35E-26	0	COX7A1
SOCS3	4.12E-30	0.640099037	0.494	0.443	8.80E-26	0	SOCS3
SPTBN1	1.07E-29	0.923345288	0.355	0.29	2.28E-25	0	SPTBN1
WBP5	1.71E-29	0.855455981	0.359	0.294	3.65E-25	0	WBP5
NBL1	1.51E-28	0.8275199	0.431	0.389	3.23E-24	0	NBL1
C6orf48	3.10E-28	0.754071284	0.473	0.451	6.61E-24	0	C6orf48
KLF10	1.27E-27	1.068995094	0.35	0.3	2.72E-23	0	KLF10
IFITM1	1.62E-27	0.441851126	0.377	0.285	3.46E-23	0	IFITM1
CD44	3.02E-27	0.325525244	0.776	0.754	6.44E-23	0	CD44
HSP90AB1	3.07E-26	0.314247298	0.799	0.823	6.56E-22	0	HSP90AB1
KLF4	5.50E-26	0.736126885	0.505	0.48	1.17E-21	0	KLF4
ITM2B	6.49E-26	0.31465188	0.778	0.806	1.39E-21	0	ITM2B
ZEB2	9.99E-26	0.827059767	0.319	0.251	2.13E-21	0	ZEB2
MT-ND1	1.61E-25	0.272911201	0.834	0.858	3.45E-21	0	MT-ND1
15-Sep	4.36E-25	0.775287225	0.432	0.4	9.31E-21	0	15-Sep
MYLIP	4.79E-25	0.958960185	0.358	0.309	1.02E-20	0	MYLIP
PPIB	1.33E-24	0.563665665	0.502	0.479	2.85E-20	0	PPIB
DDAH2	1.31E-23	0.690120823	0.405	0.352	2.80E-19	0	DDAH2
APP	1.41E-23	0.695629069	0.408	0.365	3.00E-19	0	APP
SRP14	3.56E-23	0.253704687	0.77	0.807	7.60E-19	0	SRP14
TTC3	4.48E-22	0.952757769	0.268	0.212	9.57E-18	0	TTC3
WWTR1	5.50E-22	0.970438028	0.262	0.203	1.17E-17	0	WWTR1
CELF2	1.42E-21	1.001915869	0.27	0.213	3.03E-17	0	CELF2
AHNAK	1.88E-21	0.459716203	0.595	0.609	4.01E-17	0	AHNAK
CCNL1	2.88E-20	0.691280339	0.476	0.467	6.15E-16	0	CCNL1
NGFRAP1	1.87E-19	0.988428702	0.285	0.239	4.00E-15	0	NGFRAP1
HMGB1	4.64E-19	0.337755762	0.725	0.765	9.91E-15	0	HMGB1
NUPR1	2.73E-18	0.477606652	0.505	0.481	5.82E-14	0	NUPR1
TSPAN4	6.30E-18	0.787332157	0.298	0.251	1.34E-13	0	TSPAN4
REEP5	7.61E-18	0.850156221	0.341	0.307	1.63E-13	0	REEP5
HSPA1B	8.03E-18	0.310480812	0.584	0.567	1.72E-13	0	HSPA1B
TUBA1A	8.37E-18	0.821752587	0.37	0.336	1.79E-13	0	TUBA1A
RTN4	7.25E-17	0.305506246	0.67	0.668	1.55E-12	0	RTN4
MTRNR2L12	8.78E-17	0.779524047	0.371	0.333	1.88E-12	0	MTRNR2L12
ID1	5.66E-16	1.34666903	0.271	0.234	1.21E-11	0	ID1
ROMO1	7.07E-16	0.727824904	0.389	0.369	1.51E-11	0	ROMO1
KLF9	7.40E-16	0.922028526	0.269	0.226	1.58E-11	0	KLF9
LEPROT	1.25E-15	0.821627723	0.298	0.258	2.66E-11	0	LEPROT
MFGE8	5.31E-15	0.590367837	0.301	0.25	1.13E-10	0	MFGE8
OSTC	5.81E-15	0.718962702	0.362	0.339	1.24E-10	0	OSTC
CTGF	1.94E-14	0.428232341	0.348	0.304	4.13E-10	0	CTGF
LAMP1	2.51E-14	0.795778395	0.329	0.299	5.37E-10	0	LAMP1
POLR2L	2.89E-14	0.307472675	0.705	0.738	6.17E-10	0	POLR2L
ARF4	5.18E-14	0.528148356	0.498	0.509	1.10E-09	0	ARF4
KRTCAP2	6.27E-14	0.674516367	0.363	0.337	1.34E-09	0	KRTCAP2
SERPINH1	6.50E-14	0.668438507	0.314	0.277	1.39E-09	0	SERPINH1
TSC22D3	8.38E-14	0.572386505	0.409	0.387	1.79E-09	0	TSC22D3
IL6ST	1.50E-13	0.788482944	0.348	0.327	3.21E-09	0	IL6ST
JUND	1.52E-13	0.419211451	0.574	0.597	3.25E-09	0	JUND
SPCS2	2.12E-13	0.555361618	0.475	0.488	4.53E-09	0	SPCS2
UBBP4	2.38E-13	0.798239549	0.308	0.276	5.07E-09	0	UBBP4
TMEM258	3.60E-13	0.427823845	0.532	0.552	7.69E-09	0	TMEM258
SON	5.54E-13	0.502241935	0.531	0.553	1.18E-08	0	SON
UAP1	8.00E-13	0.887133128	0.298	0.271	1.71E-08	0	UAP1
NR4A2	7.24E-12	0.635901355	0.515	0.538	1.55E-07	0	NR4A2
CRISPLD2	7.32E-12	0.315198532	0.252	0.209	1.56E-07	0	CRISPLD2
PPP1CC	1.41E-11	0.731891425	0.369	0.363	3.00E-07	0	PPP1CC
PEBP1	3.92E-11	0.475338516	0.469	0.488	8.37E-07	0	PEBP1
NDFIP1	5.40E-11	0.552300865	0.383	0.367	1.15E-06	0	NDFIP1
RBMS1	7.23E-11	0.789468243	0.302	0.278	1.54E-06	0	RBMS1
STAT3	8.03E-11	0.726843351	0.366	0.36	1.72E-06	0	STAT3
DDX5	1.04E-10	0.258507645	0.691	0.742	2.21E-06	0	DDX5
BST2	1.14E-10	1.128569303	0.272	0.254	2.43E-06	0	BST2
DPYSL2	1.31E-10	0.778644898	0.302	0.277	2.79E-06	0	DPYSL2
SUMO2	1.71E-10	0.268653841	0.663	0.722	3.66E-06	0	SUMO2
KCTD12	1.81E-10	0.677348397	0.253	0.219	3.86E-06	0	KCTD12
TMED2	3.40E-10	0.408450102	0.575	0.62	7.25E-06	0	TMED2
IFITM2	5.40E-10	0.284123724	0.544	0.534	1.15E-05	0	IFITM2
TMBIM4.1	1.22E-09	0.641897203	0.362	0.353	2.60E-05	0	TMBIM4.1
IFI16	2.06E-09	0.676451237	0.346	0.334	4.40E-05	0	IFI16
DUT	3.01E-09	0.640538775	0.334	0.319	6.43E-05	0	DUT
TYMP	3.28E-09	0.726844004	0.308	0.289	7.01E-05	0	TYMP
PDLIM2	4.13E-09	0.703997691	0.291	0.269	8.83E-05	0	PDLIM2
NFKBIZ	4.40E-09	0.707763641	0.39	0.4	9.39E-05	0	NFKBIZ
HCFC1R1	6.16E-09	0.692310276	0.274	0.25	0.000131604	0	HCFC1R1
FOSB	7.82E-09	0.624377092	0.42	0.427	0.000166951	0	FOSB
FCGRT	1.96E-08	0.284563313	0.477	0.47	0.000418793	0	FCGRT
SBDS	2.02E-08	0.438742301	0.501	0.537	0.000431838	0	SBDS
ATP6AP2	2.46E-08	0.639209935	0.338	0.332	0.000524566	0	ATP6AP2
SQSTM1	2.80E-08	0.434290836	0.519	0.555	0.000598518	0	SQSTM1
CRTAP	2.95E-08	0.778145123	0.251	0.229	0.000629068	0	CRTAP
TMEM230	5.93E-08	0.616385938	0.337	0.329	0.001266084	0	TMEM230
GLUL	7.42E-08	0.472223711	0.419	0.427	0.00158464	0	GLUL
RRBP1	8.28E-08	0.760919363	0.254	0.233	0.001767164	0	RRBP1
LMO4	1.04E-07	0.813584473	0.252	0.232	0.002221131	0	LMO4
NEAT1	1.08E-07	0.298560374	0.941	0.92	0.002313716	0	NEAT1
SNHG8	1.84E-07	0.468171208	0.451	0.478	0.003927949	0	SNHG8
SRI	2.02E-07	0.676082869	0.32	0.314	0.004309724	0	SRI
WSB1	3.68E-07	0.511612402	0.438	0.457	0.007865834	0	WSB1
RABAC1	4.54E-07	0.435600925	0.438	0.453	0.009686956	0	RABAC1
TRAM1	4.63E-07	0.544457751	0.382	0.388	0.009878175	0	TRAM1
SSR2	7.09E-07	0.38596378	0.475	0.515	0.01514455	0	SSR2
CMPK1	1.37E-06	0.59382785	0.418	0.448	0.029160264	0	CMPK1
HMGN2	1.38E-06	0.441568689	0.448	0.478	0.029414585	0	HMGN2
HSBP1	1.46E-06	0.573299872	0.372	0.383	0.031188195	0	HSBP1
HNRNPA0	2.62E-06	0.315428678	0.58	0.637	0.055989679	0	HNRNPA0
LUC7L3	2.77E-06	0.255492874	0.245	0.322	0.059127088	0	LUC7L3
SRSF3	4.53E-06	0.288938187	0.596	0.651	0.096708071	0	SRSF3
TAX1BP1	4.81E-06	0.26189059	0.223	0.292	0.102645107	0	TAX1BP1
SNX3	4.82E-06	0.274612546	0.593	0.648	0.102904617	0	SNX3
CANX	4.84E-06	0.250586992	0.271	0.356	0.103244213	0	CANX
PCNP	4.94E-06	0.526604649	0.443	0.482	0.105530772	0	PCNP
HMGN3	6.38E-06	0.664881	0.365	0.384	0.136270713	0	HMGN3
PCBP2	7.12E-06	0.326023728	0.538	0.59	0.152053888	0	PCBP2
GNG12	1.00E-05	0.28982637	0.194	0.256	0.213463457	0	GNG12
NFIB	1.35E-05	0.310522316	0.254	0.331	0.288813499	0	NFIB
SYPL1	1.57E-05	0.279979284	0.273	0.357	0.334521245	0	SYPL1
TMEM50A	1.69E-05	0.535576666	0.426	0.462	0.360071231	0	TMEM50A
VMP1	2.15E-05	0.581088007	0.38	0.397	0.458126626	0	VMP1
PNISR	2.23E-05	0.551188697	0.383	0.402	0.476779627	0	PNISR
REXO2	2.89E-05	0.50310713	0.328	0.328	0.617428818	0	REXO2
BHLHE40	3.08E-05	0.286008853	0.296	0.383	0.656691904	0	BHLHE40
TIMP3	4.17E-05	0.340515468	0.418	0.409	0.889516623	0	TIMP3
HDAC2	5.29E-05	0.313742787	0.203	0.263	1	0	HDAC2
CYB5R3	5.82E-05	0.303651472	0.4	0.402	1	0	CYB5R3
NONO	8.02E-05	0.258793838	0.202	0.258	1	0	NONO
CD164	8.18E-05	0.512180446	0.397	0.423	1	0	CD164
ZFAND5	0.000147352	0.4712783	0.46	0.507	1	0	ZFAND5
UBE2S	0.000193946	0.438799173	0.213	0.274	1	0	UBE2S
PHPT1	0.000199805	0.549449417	0.355	0.374	1	0	PHPT1
MBNL1	0.00024477	0.264503364	0.307	0.392	1	0	MBNL1
BRK1	0.000263846	0.357622884	0.484	0.537	1	0	BRK1
PARK7	0.000286906	0.382636628	0.427	0.46	1	0	PARK7
ATRAID	0.000332702	0.539846345	0.31	0.313	1	0	ATRAID
MRPL51	0.000377023	0.270454989	0.227	0.287	1	0	MRPL51
ITGB1	0.000455468	0.288112774	0.486	0.518	1	0	ITGB1
PPIG	0.000456296	0.331755014	0.232	0.294	1	0	PPIG
ESD	0.000676167	0.585524486	0.335	0.35	1	0	ESD
TSPYL1	0.000690694	0.319426866	0.208	0.261	1	0	TSPYL1
SERTAD1	0.000803932	0.648341398	0.285	0.289	1	0	SERTAD1
N4BP2L2	0.000993585	0.290598635	0.25	0.313	1	0	N4BP2L2
PTMS	0.001123436	0.365157797	0.456	0.498	1	0	PTMS
IER3IP1.1	0.001185721	0.325117557	0.203	0.255	1	0	IER3IP1.1
VAMP5	0.001389131	0.448437061	0.299	0.297	1	0	VAMP5
TNFAIP3	0.001542304	0.328660566	0.41	0.502	1	0	TNFAIP3
SIVA1	0.001696717	0.275387731	0.245	0.303	1	0	SIVA1
ARL5A	0.001730459	0.312944829	0.237	0.296	1	0	ARL5A
SAR1A	0.001833715	0.585626699	0.389	0.419	1	0	SAR1A
NAP1L1	0.001861897	0.297775698	0.543	0.607	1	0	NAP1L1
6-Mar	0.001863692	0.420266799	0.208	0.261	1	0	6-Mar
POLR2F	0.00230235	0.25728468	0.276	0.341	1	0	POLR2F
PPA1	0.002428791	0.259079745	0.299	0.372	1	0	PPA1
PSME2	0.002547611	0.301210584	0.277	0.345	1	0	PSME2
TMED9	0.003162628	0.286226189	0.265	0.327	1	0	TMED9
TCEA1	0.003240695	0.343438285	0.245	0.304	1	0	TCEA1
IFNGR1	0.004209755	0.305088167	0.212	0.261	1	0	IFNGR1
BAD	0.005124265	0.624345971	0.253	0.259	1	0	BAD
SLIRP	0.007124005	0.258290338	0.286	0.351	1	0	SLIRP
ERH	0.007568107	0.4076663	0.42	0.473	1	0	ERH
TOB2	0.007842753	0.363007951	0.206	0.253	1	0	TOB2
PLIN3	0.008025063	0.388984064	0.205	0.25	1	0	PLIN3
MGST3	0.008392342	0.283721697	0.467	0.512	1	0	MGST3
NDUFS4	0.009125708	0.657022351	0.258	0.265	1	0	NDUFS4
SHFM1	0.009455073	0.395767019	0.426	0.479	1	0	SHFM1
QKI	0.009509196	0.35306764	0.253	0.311	1	0	QKI
APLP2	0.009703168	0.48590447	0.333	0.352	1	0	APLP2
HLA-DQA1	0	5.573428505	0.956	0.135	0	1	HLA-DQA1
LYZ	0	6.557614122	0.882	0.101	0	1	LYZ
TYROBP	0	5.152595198	0.887	0.111	0	1	TYROBP
HLA-DQB1	0	4.988022078	0.96	0.199	0	1	HLA-DQB1
FCER1G	0	5.070957194	0.815	0.092	0	1	FCER1G
LST1	0	5.248311041	0.774	0.07	0	1	LST1
GPR183	0	4.565266553	0.856	0.161	0	1	GPR183
HLA-DRB5	0	4.321231309	0.909	0.217	0	1	HLA-DRB5
AIF1	0	5.323841967	0.756	0.075	0	1	AIF1
RP11-1143G9.4	0	6.639322662	0.725	0.047	0	1	RP11-1143G9.4
LGALS2	0	5.776743336	0.71	0.04	0	1	LGALS2
HLA-DMA	0	3.757778904	0.818	0.161	0	1	HLA-DMA
HLA-DPA1	0	4.692371404	0.985	0.33	0	1	HLA-DPA1
HLA-DRB1	0	4.82792684	0.989	0.353	0	1	HLA-DRB1
FCER1A	0	5.875105176	0.7	0.069	0	1	FCER1A
CD83	0	4.406085441	0.753	0.124	0	1	CD83
IL1R2	0	4.578824001	0.687	0.099	0	1	IL1R2
HLA-DPB1	0	4.880593652	0.984	0.402	0	1	HLA-DPB1
SRGN	0	3.472283015	0.959	0.387	0	1	SRGN
AGPAT9	0	5.099730616	0.629	0.06	0	1	AGPAT9
PLAUR	0	3.424633563	0.81	0.246	0	1	PLAUR
SERPINB9	0	4.249806998	0.703	0.146	0	1	SERPINB9
CLEC10A	0	5.712638333	0.588	0.035	0	1	CLEC10A
SPI1	0	5.736662759	0.575	0.025	0	1	SPI1
CTSZ	0	3.04774471	0.765	0.219	0	1	CTSZ
C15orf48	0	5.339423164	0.643	0.115	0	1	C15orf48
COTL1	0	2.758963297	0.712	0.2	0	1	COTL1
HLA-DQB2	0	5.307560028	0.546	0.046	0	1	HLA-DQB2
IL1B	0	5.697591179	0.553	0.057	0	1	IL1B
HLA-DQA2	0	5.018110031	0.562	0.066	0	1	HLA-DQA2
INSIG1	0	3.782940516	0.86	0.368	0	1	INSIG1
ATP1B1	0	4.1402234	0.56	0.076	0	1	ATP1B1
CMTM6	0	2.558347176	0.744	0.262	0	1	CMTM6
CSF2RA	0	6.053856711	0.491	0.016	0	1	CSF2RA
BID	0	3.231769704	0.615	0.149	0	1	BID
IL8	0	5.10350312	0.857	0.395	0	1	IL8
HCST	0	2.222644575	0.586	0.125	0	1	HCST
HLA-DRA	0	4.730835062	0.996	0.539	0	1	HLA-DRA
PLEK	0	5.501064957	0.469	0.021	0	1	PLEK
MS4A6A	0	5.040702025	0.473	0.031	0	1	MS4A6A
HLA-DMB	0	4.322137234	0.483	0.051	0	1	HLA-DMB
DUSP2	0	2.073072842	0.615	0.186	0	1	DUSP2
CST7	0	3.102867064	0.512	0.089	0	1	CST7
STK4	0	2.295837326	0.594	0.171	0	1	STK4
CD1E	0	6.00927479	0.441	0.021	0	1	CD1E
CD1C	0	5.66833398	0.442	0.024	0	1	CD1C
SGK1	0	3.094394948	0.636	0.219	0	1	SGK1
CYTIP	0	2.38741198	0.518	0.105	0	1	CYTIP
CD74	0	4.042165341	0.996	0.583	0	1	CD74
GNA13	0	2.652528425	0.582	0.172	0	1	GNA13
CYBA	0	1.706079793	0.842	0.439	0	1	CYBA
BCL2A1	0	5.263249997	0.43	0.031	0	1	BCL2A1
RGS1	0	3.062660299	0.513	0.115	0	1	RGS1
LAPTM5	0	2.160795805	0.519	0.125	0	1	LAPTM5
LPAR6	0	2.521735711	0.62	0.235	0	1	LPAR6
AP1S2	0	2.196874041	0.608	0.224	0	1	AP1S2
CFLAR	0	2.119218926	0.608	0.226	0	1	CFLAR
GLIPR1	0	2.984059178	0.46	0.078	0	1	GLIPR1
G0S2	0	2.966506146	0.713	0.335	0	1	G0S2
CPVL	0	4.607578201	0.418	0.041	0	1	CPVL
CXCL16	0	3.336152946	0.474	0.1	0	1	CXCL16
FCGR2A	0	5.005771253	0.399	0.028	0	1	FCGR2A
REL	0	2.263074126	0.852	0.484	0	1	REL
CLEC7A	0	6.058377309	0.376	0.01	0	1	CLEC7A
ARL4C	0	2.211937622	0.535	0.172	0	1	ARL4C
NFKBID	0	2.698090083	0.48	0.119	0	1	NFKBID
CD68	0	3.153159412	0.434	0.076	0	1	CD68
CD37	0	2.170596856	0.442	0.088	0	1	CD37
FAM49A	0	3.803345656	0.391	0.047	0	1	FAM49A
LCP1	0	2.783481546	0.401	0.06	0	1	LCP1
NINJ1	0	2.076551247	0.631	0.291	0	1	NINJ1
TRAF1	0	3.773383458	0.381	0.043	0	1	TRAF1
PTPRE	0	2.849430641	0.433	0.097	0	1	PTPRE
BCAT1	0	4.73160102	0.36	0.025	0	1	BCAT1
ETV3	0	2.928048063	0.438	0.109	0	1	ETV3
ID2	0	2.127466109	0.764	0.436	0	1	ID2
CTSS	0	2.5616092	0.416	0.098	0	1	CTSS
FPR3	0	5.615689876	0.325	0.011	0	1	FPR3
MMP9	0	4.376995689	0.376	0.069	0	1	MMP9
GPR157	0	4.966500529	0.333	0.028	0	1	GPR157
CCR7	0	5.818714623	0.318	0.016	0	1	CCR7
CARD16	0	2.589089317	0.397	0.097	0	1	CARD16
PPIF	0	3.352603405	0.376	0.077	0	1	PPIF
DOK2	0	2.965127006	0.35	0.054	0	1	DOK2
FCGR2B	0	5.385936253	0.308	0.013	0	1	FCGR2B
AMICA1	0	2.725835326	0.347	0.053	0	1	AMICA1
EMP3	0	1.354082279	0.912	0.619	0	1	EMP3
IRF8	0	3.176903951	0.348	0.059	0	1	IRF8
PKIB	0	4.630762163	0.316	0.03	0	1	PKIB
IL4I1	0	4.749725544	0.314	0.028	0	1	IL4I1
RHOF	0	3.132387379	0.328	0.046	0	1	RHOF
ITGB2	0	2.800874256	0.322	0.042	0	1	ITGB2
TNFSF13B	0	2.839225881	0.328	0.051	0	1	TNFSF13B
C1orf162	0	3.29084834	0.31	0.036	0	1	C1orf162
KYNU	0	5.309532438	0.279	0.013	0	1	KYNU
RNASE6	0	5.19953798	0.268	0.012	0	1	RNASE6
OPN3	0	4.18141703	0.284	0.032	0	1	OPN3
PDE4A	0	2.701928574	0.303	0.057	0	1	PDE4A
VMO1	0	4.572872366	0.263	0.024	0	1	VMO1
ARRB2	0	3.247215949	0.273	0.036	0	1	ARRB2
C1QA	0	4.203671151	0.278	0.043	0	1	C1QA
MIR155HG	0	4.29337522	0.263	0.036	0	1	MIR155HG
SAT1	0	2.303993369	0.964	0.775	0	1	SAT1
ATP5E	0	1.074123364	0.954	0.79	0	1	ATP5E
CST3	0	2.46409887	0.991	0.832	0	1	CST3
FTL	0	1.259053862	0.999	0.986	0	1	FTL
FTH1	0	2.121870656	0.999	0.99	0	1	FTH1
TMSB4X	0	1.537928162	1	0.992	0	1	TMSB4X
ALOX5AP	1.74E-296	1.765806672	0.421	0.114	3.71E-292	1	ALOX5AP
EVI2B	1.03E-292	2.404271168	0.263	0.042	2.21E-288	1	EVI2B
TNFRSF1B	1.01E-287	2.415695979	0.36	0.09	2.15E-283	1	TNFRSF1B
PPT1	1.08E-285	2.323118889	0.413	0.123	2.31E-281	1	PPT1
BIRC3	1.84E-285	1.449709183	0.716	0.365	3.93E-281	1	BIRC3
LITAF	2.00E-275	1.894742912	0.631	0.315	4.27E-271	1	LITAF
EDEM1	1.58E-274	2.772407497	0.288	0.059	3.37E-270	1	EDEM1
CSTB	4.46E-273	1.518888209	0.768	0.502	9.52E-269	1	CSTB
ALCAM	2.78E-272	2.754081697	0.271	0.051	5.94E-268	1	ALCAM
OTUD1	5.15E-268	2.837055333	0.327	0.08	1.10E-263	1	OTUD1
GPSM3	1.20E-261	1.961920481	0.328	0.077	2.57E-257	1	GPSM3
PDE4B	4.70E-260	2.640530296	0.276	0.056	1.00E-255	1	PDE4B
DAPP1	3.86E-254	3.294658466	0.27	0.057	8.23E-250	1	DAPP1
FNBP1	3.56E-251	1.848554021	0.489	0.183	7.59E-247	1	FNBP1
C1orf54	5.17E-250	2.990100588	0.273	0.058	1.10E-245	1	C1orf54
PTGIR	1.60E-248	2.417147809	0.27	0.055	3.42E-244	1	PTGIR
ATP13A3	2.53E-248	2.100410992	0.472	0.18	5.39E-244	1	ATP13A3
ACTB	3.88E-248	0.825689015	0.988	0.963	8.29E-244	1	ACTB
NFKB1	5.11E-248	1.654819216	0.604	0.29	1.09E-243	1	NFKB1
NAMPT	4.72E-246	1.406502407	0.757	0.475	1.01E-241	1	NAMPT
CD53	2.16E-245	2.094619195	0.26	0.05	4.60E-241	1	CD53
TMSB10	2.51E-245	0.621217495	0.998	0.969	5.36E-241	1	TMSB10
OAZ1	1.77E-244	0.743649327	0.961	0.885	3.77E-240	1	OAZ1
RASGEF1B	1.32E-243	3.074674964	0.302	0.075	2.82E-239	1	RASGEF1B
PFN1	1.97E-241	0.760945714	0.944	0.849	4.22E-237	1	PFN1
RHOG	5.06E-239	1.890183768	0.476	0.184	1.08E-234	1	RHOG
RGS10	1.83E-237	1.866541753	0.433	0.149	3.91E-233	1	RGS10
VAMP8	1.75E-236	1.675672747	0.533	0.23	3.73E-232	1	VAMP8
RAB11FIP1	4.23E-235	2.819929544	0.259	0.055	9.03E-231	1	RAB11FIP1
GMFG	4.28E-235	1.724769608	0.423	0.14	9.13E-231	1	GMFG
NABP1	3.06E-234	2.149789605	0.38	0.119	6.53E-230	1	NABP1
LRRFIP1	2.13E-233	1.412411459	0.688	0.382	4.54E-229	1	LRRFIP1
RGS2	9.28E-227	2.122890658	0.445	0.171	1.98E-222	1	RGS2
CD52	1.41E-225	0.864471439	0.485	0.178	3.02E-221	1	CD52
CD58	3.18E-225	2.512971563	0.293	0.074	6.80E-221	1	CD58
S100A4	1.17E-224	0.753556345	0.967	0.856	2.49E-220	1	S100A4
SYNGR2	1.23E-224	2.071385176	0.441	0.17	2.62E-220	1	SYNGR2
MAP4K4	2.50E-221	2.499469777	0.333	0.099	5.35E-217	1	MAP4K4
ARPC3	1.54E-214	1.440447208	0.643	0.379	3.29E-210	1	ARPC3
CXCR4	7.36E-214	1.144356474	0.444	0.161	1.57E-209	1	CXCR4
BASP1	3.23E-213	1.809013868	0.508	0.217	6.89E-209	1	BASP1
MXD1	4.29E-208	2.568887976	0.291	0.079	9.16E-204	1	MXD1
LSP1	2.72E-207	1.507029783	0.548	0.257	5.81E-203	1	LSP1
GPX1	5.67E-204	1.238758552	0.732	0.483	1.21E-199	1	GPX1
GRB2	2.05E-198	2.105544788	0.35	0.117	4.37E-194	1	GRB2
SAMSN1	5.79E-198	1.583168	0.341	0.104	1.24E-193	1	SAMSN1
FGL2	1.63E-196	1.600640673	0.53	0.244	3.49E-192	1	FGL2
SH3BGRL3	1.42E-193	0.741343921	0.912	0.755	3.03E-189	1	SH3BGRL3
CREM	2.64E-192	1.008622597	0.678	0.398	5.63E-188	1	CREM
RB1	1.30E-187	2.485269633	0.292	0.088	2.77E-183	1	RB1
EZR	1.99E-184	1.215138306	0.659	0.377	4.24E-180	1	EZR
FNIP2	4.14E-184	2.06113961	0.379	0.143	8.84E-180	1	FNIP2
SELK	5.98E-180	1.350223855	0.804	0.645	1.28E-175	1	SELK
FABP5	2.24E-177	1.999783371	0.466	0.215	4.79E-173	1	FABP5
GLIPR2	3.96E-175	1.907044608	0.318	0.102	8.46E-171	1	GLIPR2
STX11	2.37E-168	1.948871671	0.365	0.142	5.07E-164	1	STX11
ARPC5	3.93E-167	1.134037127	0.696	0.468	8.38E-163	1	ARPC5
FAM49B	1.22E-166	1.820957817	0.376	0.148	2.60E-162	1	FAM49B
CDC42EP3	3.19E-165	1.957766581	0.325	0.114	6.82E-161	1	CDC42EP3
PTPRC	6.47E-164	1.107703708	0.326	0.104	1.38E-159	1	PTPRC
GLRX	1.35E-159	1.792734634	0.354	0.133	2.88E-155	1	GLRX
GNA15	1.27E-158	2.232728069	0.276	0.089	2.71E-154	1	GNA15
TNFAIP8	3.07E-158	1.757996214	0.42	0.187	6.57E-154	1	TNFAIP8
ATP2B1	2.89E-154	1.541275802	0.504	0.266	6.16E-150	1	ATP2B1
PID1	7.59E-153	1.79399809	0.301	0.102	1.62E-148	1	PID1
ARHGDIB	3.55E-150	0.858689236	0.501	0.239	7.59E-146	1	ARHGDIB
H2AFY	5.41E-145	1.501603702	0.466	0.24	1.16E-140	1	H2AFY
ARPC2	1.67E-143	0.785030956	0.815	0.655	3.58E-139	1	ARPC2
PTTG1	1.01E-141	1.785269636	0.416	0.201	2.15E-137	1	PTTG1
CTSH	2.60E-141	1.547200889	0.355	0.143	5.55E-137	1	CTSH
RPS29	6.44E-141	0.417716224	0.994	0.961	1.38E-136	1	RPS29
CD441	7.90E-141	0.775946455	0.884	0.737	1.69E-136	1	CD44
YBX1	8.06E-139	0.562531384	0.933	0.854	1.72E-134	1	YBX1
RAB31	4.74E-138	1.562058547	0.326	0.124	1.01E-133	1	RAB31
PYCARD	2.05E-128	1.587831677	0.377	0.173	4.38E-124	1	PYCARD
RALA	8.02E-125	1.610452345	0.396	0.194	1.71E-120	1	RALA
CTSB	1.69E-124	1.743344227	0.43	0.221	3.61E-120	1	CTSB
MCL1	3.62E-124	0.952256592	0.696	0.511	7.73E-120	1	MCL1
BEST1	2.94E-122	1.586684988	0.343	0.148	6.28E-118	1	BEST1
PTPN1	1.50E-121	2.148975564	0.261	0.096	3.21E-117	1	PTPN1
MAP2K1	3.00E-121	1.607806083	0.369	0.17	6.41E-117	1	MAP2K1
TYMP1	2.51E-120	1.140278488	0.487	0.259	5.36E-116	1	TYMP
CORO1A	1.42E-119	0.940678778	0.253	0.083	3.04E-115	1	CORO1A
CLIC1	2.54E-119	0.61347451	0.858	0.74	5.42E-115	1	CLIC1
NR4A3	6.16E-119	1.614687475	0.396	0.196	1.32E-114	1	NR4A3
ISG20	6.48E-118	1.721575477	0.447	0.249	1.38E-113	1	ISG20
IL1RN	9.75E-118	2.0423378	0.312	0.135	2.08E-113	1	IL1RN
CKLF	1.70E-117	1.490058882	0.32	0.132	3.63E-113	1	CKLF
AVPI1	8.06E-115	1.57657727	0.374	0.181	1.72E-110	1	AVPI1
TIMP1	1.66E-114	1.380563132	0.786	0.641	3.54E-110	1	TIMP1
SYAP1	5.49E-114	1.723716741	0.338	0.152	1.17E-109	1	SYAP1
CAPG	1.99E-113	1.277760446	0.441	0.231	4.24E-109	1	CAPG
SERPINB1	1.80E-109	1.91503811	0.324	0.147	3.84E-105	1	SERPINB1
ACTR2	9.79E-107	1.280547113	0.433	0.231	2.09E-102	1	ACTR2
RNASET2	9.77E-105	1.58082441	0.3	0.127	2.09E-100	1	RNASET2
TGFBI	1.18E-103	1.303501471	0.338	0.154	2.53E-99	1	TGFBI
PPP1CB	1.70E-102	1.069672513	0.728	0.558	3.62E-98	1	PPP1CB
RPL28	2.46E-102	0.318698656	0.98	0.964	5.25E-98	1	RPL28
MALAT1	2.98E-102	0.313007549	1	0.995	6.37E-98	1	MALAT1
RNF130	1.27E-101	1.467393469	0.274	0.11	2.71E-97	1	RNF130
TPM3	2.33E-101	0.937653512	0.57	0.361	4.97E-97	1	TPM3
CD40	6.75E-101	1.793661716	0.272	0.114	1.44E-96	1	CD40
ARPC1B	1.50E-100	1.0773716	0.475	0.272	3.20E-96	1	ARPC1B
DBI	6.02E-100	1.000355736	0.696	0.524	1.28E-95	1	DBI
JARID2	8.86E-100	1.742826344	0.292	0.13	1.89E-95	1	JARID2
GPBP1	3.76E-98	0.918585451	0.65	0.466	8.04E-94	1	GPBP1
TMEM123	7.76E-98	1.073954491	0.534	0.339	1.66E-93	1	TMEM123
ATP1B3	7.39E-97	1.094549226	0.59	0.401	1.58E-92	1	ATP1B3
S100A10	1.55E-96	0.407654788	0.967	0.896	3.31E-92	1	S100A10
VASP	2.17E-95	1.419949558	0.341	0.167	4.63E-91	1	VASP
MARCKSL1	1.43E-93	1.549081735	0.396	0.217	3.05E-89	1	MARCKSL1
UBA52	8.86E-93	0.386182543	0.965	0.929	1.89E-88	1	UBA52
PTGS2	1.13E-92	1.351168961	0.317	0.149	2.41E-88	1	PTGS2
RAB8B	9.48E-89	1.3562605	0.308	0.144	2.02E-84	1	RAB8B
VEGFA	4.35E-85	1.422353247	0.294	0.138	9.29E-81	1	VEGFA
F13A1	9.56E-85	1.398263433	0.259	0.109	2.04E-80	1	F13A1
LY96	3.98E-82	1.457784714	0.262	0.116	8.51E-78	1	LY96
SUPT4H1	9.19E-81	1.141275622	0.373	0.201	1.96E-76	1	SUPT4H1
EFHD2	3.80E-80	1.442268397	0.299	0.146	8.12E-76	1	EFHD2
CCND2	2.81E-79	1.335268072	0.346	0.185	6.00E-75	1	CCND2
PLEKHO1	7.69E-78	1.232240522	0.256	0.112	1.64E-73	1	PLEKHO1
ARL8B	1.29E-77	1.344895573	0.365	0.208	2.75E-73	1	ARL8B
DUSP5	8.99E-76	1.416929775	0.346	0.192	1.92E-71	1	DUSP5
GLA	4.06E-74	1.191886296	0.297	0.147	8.68E-70	1	GLA
AP2S1	2.45E-73	0.88136736	0.51	0.337	5.23E-69	1	AP2S1
IER5	9.44E-73	1.617741938	0.313	0.167	2.02E-68	1	IER5
PCBP1	2.96E-72	0.71768443	0.736	0.596	6.32E-68	1	PCBP1
RBPJ	8.91E-71	0.836729245	0.521	0.346	1.90E-66	1	RBPJ
NFKBIA1	2.14E-70	0.295188355	0.954	0.878	4.57E-66	1	NFKBIA
SSR1	8.88E-67	1.074628151	0.375	0.218	1.90E-62	1	SSR1
GNG5	1.39E-65	0.80098311	0.547	0.39	2.97E-61	1	GNG5
GRN	1.78E-64	0.866445001	0.448	0.283	3.81E-60	1	GRN
RPS16	1.92E-64	0.269480141	0.983	0.963	4.11E-60	1	RPS16
MARCKS1	1.86E-63	0.839167757	0.608	0.448	3.96E-59	1	MARCKS
RNF145	1.50E-62	1.147546392	0.366	0.218	3.21E-58	1	RNF145
CXCL31	6.91E-62	1.465999497	0.527	0.393	1.47E-57	1	CXCL3
ASAP1	1.24E-61	1.24530344	0.276	0.144	2.66E-57	1	ASAP1
CAPZA1	1.87E-60	0.937880935	0.477	0.319	3.99E-56	1	CAPZA1
S100A11	3.42E-60	0.386104525	0.897	0.804	7.30E-56	1	S100A11
PABPC1	3.63E-60	0.48779886	0.767	0.66	7.76E-56	1	PABPC1
SMS	9.33E-60	1.177053407	0.299	0.163	1.99E-55	1	SMS
KDM6B	1.84E-59	0.916958953	0.477	0.325	3.92E-55	1	KDM6B
C1orf56	3.16E-58	1.244929757	0.312	0.174	6.75E-54	1	C1orf56
PEA15	7.70E-58	1.032309687	0.342	0.202	1.65E-53	1	PEA15
PRDM1	1.46E-57	1.254792407	0.257	0.131	3.11E-53	1	PRDM1
PRDX1	2.64E-57	0.853622088	0.689	0.587	5.63E-53	1	PRDX1
CRIP1	8.44E-56	0.699461115	0.616	0.459	1.80E-51	1	CRIP1
ZEB21	2.25E-54	0.772239059	0.4	0.242	4.81E-50	1	ZEB2
GNAQ	8.35E-53	1.1150668	0.294	0.166	1.78E-48	1	GNAQ
CHMP1B	4.32E-52	1.045954512	0.456	0.312	9.22E-48	1	CHMP1B
ATP6V0B	1.26E-51	0.716228051	0.548	0.4	2.69E-47	1	ATP6V0B
GNAI2	3.35E-51	0.795348503	0.416	0.268	7.16E-47	1	GNAI2
ARF6	6.28E-50	0.556848851	0.672	0.536	1.34E-45	1	ARF6
LIMS1	7.88E-50	1.012462506	0.355	0.225	1.68E-45	1	LIMS1
HSP90AA1	2.42E-49	0.754482656	0.85	0.816	5.18E-45	1	HSP90AA1
MTHFD2	2.86E-49	0.877521722	0.343	0.206	6.10E-45	1	MTHFD2
COX17	6.45E-49	0.972149531	0.392	0.258	1.38E-44	1	COX17
DNAJB6	7.71E-49	0.630393907	0.7	0.575	1.65E-44	1	DNAJB6
ATP6V1B2	1.94E-48	1.303510949	0.269	0.152	4.15E-44	1	ATP6V1B2
TGFB1	6.03E-48	1.062818697	0.257	0.139	1.29E-43	1	TGFB1
H3F3A	6.36E-48	0.346134848	0.908	0.842	1.36E-43	1	H3F3A
IL1R1	1.25E-47	0.97138372	0.288	0.164	2.67E-43	1	IL1R1
NFE2L2	4.70E-47	0.6272298	0.59	0.46	1.00E-42	1	NFE2L2
MOB1A	1.51E-46	0.885791472	0.38	0.249	3.22E-42	1	MOB1A
STK17B	4.97E-46	0.577085229	0.325	0.189	1.06E-41	1	STK17B
POMP	6.07E-46	0.60401247	0.664	0.541	1.30E-41	1	POMP
GPX4	5.48E-45	0.341480064	0.844	0.759	1.17E-40	1	GPX4
SH3BGRL	5.97E-44	0.562106577	0.529	0.389	1.28E-39	1	SH3BGRL
ATP6V0D1	2.18E-43	0.986497277	0.303	0.185	4.65E-39	1	ATP6V0D1
CASC7	5.16E-43	1.195164275	0.264	0.155	1.10E-38	1	CASC7
CDC42SE2	7.71E-43	0.737128764	0.302	0.18	1.65E-38	1	CDC42SE2
IVNS1ABP	1.93E-40	1.054801564	0.337	0.223	4.13E-36	1	IVNS1ABP
MIR24-2	1.34E-39	1.058184829	0.272	0.164	2.85E-35	1	MIR24-2
TAGLN2	2.31E-39	0.403301844	0.737	0.652	4.92E-35	1	TAGLN2
SSR3	3.70E-39	0.786571529	0.342	0.221	7.89E-35	1	SSR3
PICALM	3.57E-37	0.933777494	0.33	0.219	7.63E-33	1	PICALM
GSTO1	5.09E-37	0.764030114	0.348	0.229	1.09E-32	1	GSTO1
CKS2	8.10E-37	0.936544595	0.435	0.325	1.73E-32	1	CKS2
PTP4A2	1.07E-36	0.633435407	0.515	0.396	2.28E-32	1	PTP4A2
H2AFV	2.90E-36	0.70775229	0.446	0.329	6.19E-32	1	H2AFV
CDC42	1.11E-35	0.516323409	0.739	0.631	2.37E-31	1	CDC42
TIMM17A	1.16E-35	0.984326562	0.284	0.181	2.47E-31	1	TIMM17A
ANXA51	1.31E-35	0.446911505	0.654	0.534	2.79E-31	1	ANXA5
CDC42SE1	1.69E-35	1.155145084	0.277	0.174	3.61E-31	1	CDC42SE1
FXYD5	6.78E-35	0.340130479	0.541	0.398	1.45E-30	1	FXYD5
TANK	1.32E-34	0.801692333	0.304	0.195	2.82E-30	1	TANK
CAP1	4.75E-34	0.655479051	0.431	0.316	1.01E-29	1	CAP1
PNRC11	2.53E-32	0.290119184	0.876	0.817	5.40E-28	1	PNRC1
RGCC	2.83E-32	0.444098103	0.475	0.349	6.04E-28	1	RGCC
GNAS	2.30E-31	0.510985283	0.51	0.392	4.92E-27	1	GNAS
ATP6V0E1	3.19E-31	0.510422057	0.659	0.554	6.82E-27	1	ATP6V0E1
ARL5B	1.03E-30	1.097499702	0.356	0.263	2.19E-26	1	ARL5B
AKAP13	1.19E-30	0.660027063	0.381	0.27	2.54E-26	1	AKAP13
ATP5L	1.30E-30	0.255848842	0.837	0.766	2.78E-26	1	ATP5L
PRR13	9.68E-30	0.76314675	0.286	0.187	2.07E-25	1	PRR13
MTPN	1.47E-29	0.793477673	0.353	0.255	3.14E-25	1	MTPN
NPC2	2.10E-28	0.476302043	0.664	0.562	4.49E-24	1	NPC2
SDCBP	2.27E-28	0.440815565	0.74	0.651	4.84E-24	1	SDCBP
MAP3K13	4.01E-28	0.874130266	0.288	0.199	8.57E-24	1	MAP3K13
ACTR3	9.10E-28	0.5095565	0.515	0.411	1.94E-23	1	ACTR3
SLC2A3	1.05E-27	0.307764569	0.576	0.45	2.25E-23	1	SLC2A3
SFT2D1	1.23E-27	0.812167828	0.295	0.201	2.63E-23	1	SFT2D1
OSTF1	1.90E-27	0.733806259	0.3	0.205	4.06E-23	1	OSTF1
HMGN1	2.17E-27	0.540694754	0.495	0.392	4.62E-23	1	HMGN1
AKR1A1	3.92E-27	0.800664633	0.252	0.163	8.38E-23	1	AKR1A1
RAP2B	9.06E-26	0.956378673	0.262	0.177	1.93E-21	1	RAP2B
POLR2E	5.19E-25	0.645351799	0.348	0.253	1.11E-20	1	POLR2E
RP11-138A9.2	6.49E-25	0.572082814	0.288	0.192	1.39E-20	1	RP11-138A9.2
UBE2E1	1.19E-24	0.768506332	0.271	0.184	2.55E-20	1	UBE2E1
CAPN2	3.26E-24	0.553652669	0.346	0.244	6.97E-20	1	CAPN2
CHD2	3.39E-24	0.631166426	0.407	0.313	7.23E-20	1	CHD2
TUBA1B	7.82E-24	0.413466168	0.714	0.655	1.67E-19	1	TUBA1B
GSTP1	1.91E-23	0.28469004	0.783	0.692	4.08E-19	1	GSTP1
PMAIP1	1.95E-23	0.506850466	0.406	0.297	4.16E-19	1	PMAIP1
FOXN3	1.10E-22	0.750443617	0.286	0.202	2.35E-18	1	FOXN3
GLUL1	3.54E-22	0.840744548	0.481	0.416	7.57E-18	1	GLUL
CXCL21	5.39E-21	0.272622158	0.628	0.554	1.15E-16	1	CXCL2
NAP1L11	1.04E-20	0.386271714	0.654	0.584	2.22E-16	1	NAP1L1
PIM3	1.29E-20	0.457053594	0.469	0.383	2.75E-16	1	PIM3
CDC37	1.48E-20	0.512658164	0.43	0.341	3.17E-16	1	CDC37
ATP5G2	2.63E-20	0.301304152	0.724	0.662	5.62E-16	1	ATP5G2
ZNF90	2.84E-20	0.509678861	0.461	0.371	6.06E-16	1	ZNF90
SDF2L1	3.35E-20	0.852488719	0.288	0.213	7.15E-16	1	SDF2L1
IFNGR11	7.57E-20	0.757922504	0.317	0.24	1.62E-15	1	IFNGR1
HIGD2A	2.33E-19	0.419448631	0.468	0.376	4.97E-15	1	HIGD2A
MAP2K3	3.20E-19	0.521100636	0.387	0.299	6.82E-15	1	MAP2K3
AHR	6.09E-19	0.560275878	0.357	0.273	1.30E-14	1	AHR
BNIP3L	1.32E-18	0.620137865	0.384	0.305	2.83E-14	1	BNIP3L
TALDO1	2.06E-18	0.632111845	0.269	0.193	4.39E-14	1	TALDO1
VPS29	5.15E-18	0.481916795	0.409	0.327	1.10E-13	1	VPS29
BTG1	7.89E-17	0.381165981	0.875	0.843	1.68E-12	1	BTG1
COX5B	1.50E-16	0.305963783	0.649	0.582	3.21E-12	1	COX5B
SNX31	2.58E-16	0.308170175	0.694	0.627	5.52E-12	1	SNX3
ATP6V1F	3.45E-16	0.495699358	0.487	0.414	7.36E-12	1	ATP6V1F
ATP5J2	1.06E-15	0.384556291	0.496	0.418	2.27E-11	1	ATP5J2
SEC11A	1.18E-15	0.363361846	0.46	0.371	2.52E-11	1	SEC11A
GLS	2.23E-15	0.602217985	0.349	0.281	4.76E-11	1	GLS
CALR	6.92E-15	0.384834573	0.488	0.418	1.48E-10	1	CALR
TBCA	8.27E-15	0.393831687	0.486	0.419	1.77E-10	1	TBCA
H2AFZ	1.64E-14	0.276411112	0.816	0.761	3.49E-10	1	H2AFZ
LAMTOR2	2.24E-14	0.540378608	0.251	0.185	4.78E-10	1	LAMTOR2
NDUFV2	3.77E-14	0.394157441	0.383	0.311	8.06E-10	1	NDUFV2
ENO1	5.71E-14	0.310728218	0.555	0.488	1.22E-09	1	ENO1
ATP6AP21	9.58E-14	0.433813097	0.396	0.322	2.05E-09	1	ATP6AP2
SAT2	1.05E-13	0.481067108	0.276	0.207	2.23E-09	1	SAT2
RPS19BP1	2.34E-13	0.534206767	0.352	0.286	4.99E-09	1	RPS19BP1
BRI3	3.93E-13	0.332085781	0.46	0.384	8.38E-09	1	BRI3
IQGAP1	4.73E-13	0.571575148	0.3	0.237	1.01E-08	1	IQGAP1
ARF5	4.74E-13	0.450146153	0.328	0.262	1.01E-08	1	ARF5
PLEKHB2	6.43E-13	0.51606818	0.276	0.214	1.37E-08	1	PLEKHB2
PVRL2	1.32E-12	0.468975343	0.323	0.26	2.83E-08	1	PVRL2
C9orf89	1.36E-12	0.551476402	0.298	0.236	2.91E-08	1	C9orf89
RNF13	2.19E-12	0.547408648	0.278	0.216	4.67E-08	1	RNF13
GDI2	2.25E-12	0.413132251	0.396	0.332	4.81E-08	1	GDI2
HECA	4.57E-12	0.68750611	0.255	0.2	9.76E-08	1	HECA
GABARAPL2	6.88E-12	0.392656955	0.514	0.451	1.47E-07	1	GABARAPL2
ABL2	7.24E-12	0.391760627	0.288	0.223	1.55E-07	1	ABL2
NR4A21	7.79E-12	0.253993365	0.6	0.522	1.66E-07	1	NR4A2
B4GALT1	1.04E-11	0.459861645	0.344	0.282	2.21E-07	1	B4GALT1
CORO1C	1.36E-11	0.545852718	0.288	0.231	2.90E-07	1	CORO1C
ZC3H12A	1.97E-11	0.43937921	0.323	0.26	4.21E-07	1	ZC3H12A
PPP1R18	2.21E-11	0.421702713	0.288	0.226	4.73E-07	1	PPP1R18
RAP1A	2.54E-11	0.302360124	0.388	0.319	5.42E-07	1	RAP1A
HSPA1A1	3.43E-11	0.460725333	0.719	0.705	7.33E-07	1	HSPA1A
HSPH1	3.62E-11	0.607871773	0.42	0.367	7.73E-07	1	HSPH1
PLSCR1	4.65E-11	0.435609136	0.253	0.194	9.93E-07	1	PLSCR1
RNF5	6.52E-11	0.581064512	0.283	0.227	1.39E-06	1	RNF5
ARL6IP1	7.47E-11	0.34730347	0.518	0.457	1.60E-06	1	ARL6IP1
HSD17B11	1.15E-10	0.29804	0.288	0.223	2.46E-06	1	HSD17B11
PAFAH1B2	1.36E-10	0.568574687	0.288	0.235	2.90E-06	1	PAFAH1B2
AKIRIN2	1.78E-10	0.541422352	0.264	0.209	3.81E-06	1	AKIRIN2
FLNA	3.64E-10	0.272474361	0.357	0.292	7.77E-06	1	FLNA
HSPD1	9.17E-10	0.439123675	0.44	0.396	1.96E-05	1	HSPD1
C7orf73	1.30E-09	0.413866973	0.268	0.213	2.77E-05	1	C7orf73
PTRHD1	1.50E-09	0.455003672	0.255	0.204	3.19E-05	1	PTRHD1
HSPA8	4.12E-09	0.320456975	0.656	0.628	8.79E-05	1	HSPA8
RAB5C	6.91E-09	0.375043409	0.339	0.285	0.00014761	1	RAB5C
RAB7A	1.93E-08	0.279158094	0.492	0.437	0.000411075	1	RAB7A
CHMP4B	2.69E-08	0.32861702	0.508	0.459	0.000573442	1	CHMP4B
DAZAP2	2.76E-08	0.412490575	0.338	0.288	0.00058862	1	DAZAP2
RAB21	4.06E-08	0.545045822	0.28	0.237	0.000866748	1	RAB21
DEK	4.41E-08	0.335211568	0.424	0.373	0.000941503	1	DEK
BLOC1S1	4.91E-08	0.288535016	0.323	0.269	0.001049224	1	BLOC1S1
ANXA11	6.88E-08	0.369982102	0.262	0.212	0.001468351	1	ANXA11
RAP1B	7.14E-08	0.289398323	0.531	0.482	0.001524672	1	RAP1B
DNAJB1	1.24E-07	0.369178259	0.562	0.642	0.002658214	1	DNAJB1
SPAG9	1.25E-07	0.372463048	0.366	0.316	0.002675522	1	SPAG9
SPG21	1.82E-07	0.466532575	0.253	0.21	0.003878972	1	SPG21
PPP1R2	4.03E-07	0.32990783	0.286	0.239	0.008604238	1	PPP1R2
FOXP1	1.41E-06	0.280466431	0.317	0.27	0.030057867	1	FOXP1
RAB10	4.45E-06	0.312069995	0.391	0.346	0.095120882	1	RAB10
ISG15	3.07E-05	0.596299139	0.277	0.242	0.65482022	1	ISG15
MAP3K8	0.002194989	0.25509903	0.313	0.287	1	1	MAP3K8
BLVRB	0.006381605	0.35114888	0.261	0.24	1	1	BLVRB
NFAT5	0.008828616	0.292581339	0.276	0.257	1	1	NFAT5
LGALS7B	0	4.689768303	0.952	0.119	0	2	LGALS7B
CCL27	0	4.263779634	0.865	0.094	0	2	CCL27
SERPINB5	0	3.781013864	0.895	0.142	0	2	SERPINB5
MIR205HG	0	3.660135038	0.915	0.18	0	2	MIR205HG
DSP	0	3.681182134	0.9	0.177	0	2	DSP
AQP3	0	3.493587227	0.932	0.217	0	2	AQP3
TACSTD2	0	3.434284945	0.926	0.214	0	2	TACSTD2
S100A14	0	3.075455871	0.952	0.27	0	2	S100A14
DSC3	0	3.597207941	0.766	0.1	0	2	DSC3
SERPINB2	0	4.325340281	0.823	0.16	0	2	SERPINB2
CLDN1	0	3.959959669	0.759	0.098	0	2	CLDN1
FXYD3	0	3.101411305	0.798	0.156	0	2	FXYD3
LY6D	0	3.789517808	0.853	0.221	0	2	LY6D
MPZL2	0	3.788082729	0.712	0.086	0	2	MPZL2
KLF5	0	3.047052133	0.769	0.147	0	2	KLF5
FGFBP1	0	3.402071807	0.745	0.143	0	2	FGFBP1
IRF6	0	3.509057356	0.686	0.091	0	2	IRF6
PERP	0	3.365435427	0.989	0.401	0	2	PERP
CXADR	0	3.972556997	0.641	0.06	0	2	CXADR
NDFIP2	0	2.903105073	0.694	0.118	0	2	NDFIP2
SFN	0	3.821556039	0.999	0.429	0	2	SFN
LYPD3	0	3.715568023	0.748	0.18	0	2	LYPD3
C19orf33	0	3.874913171	0.611	0.061	0	2	C19orf33
LGALS7	0	6.310287038	0.574	0.026	0	2	LGALS7
KRTDAP	0	5.059217181	0.666	0.123	0	2	KRTDAP
DMKN	0	3.820556848	0.859	0.316	0	2	DMKN
PMAIP11	0	2.330393306	0.789	0.249	0	2	PMAIP1
TRIM29	0	3.323559104	0.624	0.086	0	2	TRIM29
SPINT2	0	2.756149653	0.664	0.132	0	2	SPINT2
PPP1R14C	0	3.503003527	0.6	0.073	0	2	PPP1R14C
TP63	0	4.204786191	0.572	0.047	0	2	TP63
KRT16	0	3.430768944	0.694	0.172	0	2	KRT16
ERRFI1	0	2.626974078	0.773	0.253	0	2	ERRFI1
S100A16	0	1.997240117	0.829	0.31	0	2	S100A16
KRT5	0	3.337771979	0.837	0.325	0	2	KRT5
RNF144B	0	3.038974143	0.692	0.184	0	2	RNF144B
MAL2	0	4.315868742	0.546	0.047	0	2	MAL2
DEFB1	0	4.269161553	0.541	0.044	0	2	DEFB1
MAST4	0	2.145788517	0.659	0.165	0	2	MAST4
FHL2	0	2.59983063	0.624	0.135	0	2	FHL2
SDC4	0	2.642633653	0.65	0.161	0	2	SDC4
KRT1	0	3.794356348	0.785	0.301	0	2	KRT1
HOPX	0	2.479142673	0.61	0.131	0	2	HOPX
DAAM1	0	2.282209174	0.663	0.185	0	2	DAAM1
JUP	0	3.11780959	0.553	0.081	0	2	JUP
DST	0	2.992763665	0.768	0.3	0	2	DST
DSG3	0	4.397582772	0.49	0.034	0	2	DSG3
IL1RN1	0	2.288306147	0.556	0.108	0	2	IL1RN
RND31	0	2.038786605	0.801	0.357	0	2	RND3
SLC2A1	0	3.236463402	0.52	0.079	0	2	SLC2A1
PTP4A1	0	1.611616882	0.799	0.359	0	2	PTP4A1
AREG	0	4.248401902	0.514	0.075	0	2	AREG
DSG1	0	4.192667574	0.477	0.04	0	2	DSG1
S100A2	0	3.145422278	0.888	0.452	0	2	S100A2
SBSN	0	4.339034045	0.502	0.068	0	2	SBSN
CHMP1B1	0	1.541744687	0.715	0.281	0	2	CHMP1B
CLTB	0	1.504632391	0.846	0.416	0	2	CLTB
BAG1	0	1.519312051	0.739	0.309	0	2	BAG1
PKP1	0	3.573455004	0.484	0.058	0	2	PKP1
EMP2	0	2.240223962	0.717	0.291	0	2	EMP2
CSNK1A1	0	1.563288939	0.871	0.448	0	2	CSNK1A1
HMGA1	0	1.783092861	0.623	0.202	0	2	HMGA1
NDRG1	0	1.661009024	0.702	0.288	0	2	NDRG1
ADRB2	0	2.436391334	0.541	0.128	0	2	ADRB2
FOSL1	0	1.878028688	0.584	0.173	0	2	FOSL1
DRAP1	0	1.672073135	0.877	0.47	0	2	DRAP1
UBR4	0	2.510485585	0.522	0.118	0	2	UBR4
EPHA2	0	2.875995216	0.465	0.07	0	2	EPHA2
CA12	0	2.826342732	0.462	0.071	0	2	CA12
GLTP	0	2.273332589	0.535	0.145	0	2	GLTP
MT1X	0	1.910833457	0.799	0.421	0	2	MT1X
IGFBP3	0	2.739212434	0.472	0.094	0	2	IGFBP3
WEE1	0	2.379762639	0.475	0.097	0	2	WEE1
RP11-295G20.2	0	3.100461439	0.429	0.056	0	2	RP11-295G20.2
SLC38A2	0	1.447799958	0.87	0.497	0	2	SLC38A2
GNAI1	0	1.761865397	0.513	0.142	0	2	GNAI1
COL17A1	0	3.103679593	0.449	0.08	0	2	COL17A1
KRT10	0	3.551537123	0.859	0.491	0	2	KRT10
EHF	0	4.174405118	0.395	0.029	0	2	EHF
KLC3	0	3.243871725	0.416	0.05	0	2	KLC3
KLK8	0	4.963042416	0.385	0.02	0	2	KLK8
EGLN3	0	2.180665971	0.476	0.112	0	2	EGLN3
TMEM154	0	3.638521768	0.399	0.037	0	2	TMEM154
PAWR	0	2.249893754	0.46	0.098	0	2	PAWR
DENND2C	0	3.258061088	0.403	0.045	0	2	DENND2C
SOWAHC	0	2.319214485	0.434	0.086	0	2	SOWAHC
GJB3	0	3.183780249	0.396	0.049	0	2	GJB3
EPPK1	0	3.977283015	0.384	0.039	0	2	EPPK1
TMEM40	0	4.215765176	0.373	0.029	0	2	TMEM40
HAS3	0	4.132168956	0.374	0.03	0	2	HAS3
CTNNBIP1	0	2.291701153	0.451	0.113	0	2	CTNNBIP1
CAPNS2	0	4.000182506	0.367	0.029	0	2	CAPNS2
LAD1	0	3.545520773	0.368	0.037	0	2	LAD1
CYB5R1	0	2.110745646	0.432	0.101	0	2	CYB5R1
F2RL1	0	3.78568041	0.363	0.033	0	2	F2RL1
SOX15	0	2.492193602	0.406	0.077	0	2	SOX15
KLK11	0	3.287322362	0.375	0.046	0	2	KLK11
SDC1	0	3.087159385	0.379	0.054	0	2	SDC1
PRRG4	0	3.049441661	0.371	0.05	0	2	PRRG4
HMGCS1	0	2.102423058	0.411	0.092	0	2	HMGCS1
KRT14	0	3.329491489	0.973	0.656	0	2	KRT14
PVRL4	0	4.704193371	0.333	0.017	0	2	PVRL4
TFAP2A	0	3.236219059	0.356	0.04	0	2	TFAP2A
NRARP	0	2.406772228	0.401	0.088	0	2	NRARP
IMPA2	0	3.058852347	0.357	0.045	0	2	IMPA2
YWHAZ	0	1.150060599	0.933	0.625	0	2	YWHAZ
IL18	0	2.942745122	0.349	0.046	0	2	IL18
TFAP2C	0	2.475310446	0.362	0.059	0	2	TFAP2C
DAPL1	0	3.264368089	0.33	0.037	0	2	DAPL1
CRB3	0	3.719065298	0.322	0.03	0	2	CRB3
CDH1	0	3.531930435	0.323	0.032	0	2	CDH1
RHOV	0	3.325140929	0.33	0.042	0	2	RHOV
GATA3	0	2.188254164	0.344	0.059	0	2	GATA3
NSG1	0	2.591674849	0.333	0.049	0	2	NSG1
HCAR3	0	3.204898868	0.309	0.033	0	2	HCAR3
KRT17	0	3.113394163	0.319	0.045	0	2	KRT17
FAM46B	0	3.356447756	0.302	0.034	0	2	FAM46B
CSTA	0	2.816914706	0.319	0.053	0	2	CSTA
RGS12	0	2.658175605	0.314	0.048	0	2	RGS12
CENPP	0	3.236270709	0.294	0.032	0	2	CENPP
RAB25	0	3.589817794	0.287	0.028	0	2	RAB25
CDCP1	0	2.683254377	0.294	0.045	0	2	CDCP1
PKP3	0	3.681438241	0.271	0.024	0	2	PKP3
TNS4	0	3.291367499	0.273	0.033	0	2	TNS4
EFNA3	0	2.870168215	0.264	0.034	0	2	EFNA3
PPAP2C	0	3.265046497	0.253	0.028	0	2	PPAP2C
SDCBP2	0	3.258223205	0.25	0.032	0	2	SDCBP2
S100A111	0	1.243285876	0.991	0.795	0	2	S100A11
ACTG1	0	1.568191286	0.993	0.852	0	2	ACTG1
RPLP0	0	0.985350115	0.994	0.892	0	2	RPLP0
RPS7	0	0.718626432	0.998	0.923	0	2	RPS7
MT-CO2	0	0.788873434	0.99	0.936	0	2	MT-CO2
RPS5	0	0.874068077	1	0.964	0	2	RPS5
RPL10A	0	0.68245316	0.999	0.966	0	2	RPL10A
RPL37A	0	0.816648102	0.999	0.968	0	2	RPL37A
MT-CO3	0	0.794715351	0.991	0.962	0	2	MT-CO3
MT-CO1	0	1.053448689	0.992	0.964	0	2	MT-CO1
RPS3	0	0.593096218	0.999	0.972	0	2	RPS3
RPL8	0	0.594131192	0.999	0.974	0	2	RPL8
RPL35	0	0.72769169	0.998	0.973	0	2	RPL35
RPL7	0	0.644721386	1	0.978	0	2	RPL7
RPL36	0	0.940272907	0.999	0.977	0	2	RPL36
RPS4X	0	0.667982434	0.998	0.977	0	2	RPS4X
RPS15A	0	0.537469319	0.998	0.978	0	2	RPS15A
RPS28	0	0.812222092	1	0.98	0	2	RPS28
RPS8	0	0.912078715	0.999	0.98	0	2	RPS8
RPS6	0	0.808787683	0.999	0.982	0	2	RPS6
RPL18A	0	0.537952965	1	0.983	0	2	RPL18A
RPS19	0	1.138204999	0.999	0.983	0	2	RPS19
RPL3	0	0.684588301	0.999	0.983	0	2	RPL3
RPS12	0	0.74720785	0.997	0.982	0	2	RPS12
RPS2	0	0.609688578	0.999	0.984	0	2	RPS2
RPS15	0	0.7229888	0.999	0.986	0	2	RPS15
RPS14	0	0.572861334	1	0.988	0	2	RPS14
RPL34	0	0.51105129	0.999	0.988	0	2	RPL34
RPLP1	0	1.349028923	1	0.989	0	2	RPLP1
RPL13	0	0.662486567	0.999	0.988	0	2	RPL13
RPL13A	0	0.537720468	0.999	0.988	0	2	RPL13A
RPS18	0	1.066200219	1	0.99	0	2	RPS18
RPL41	0	0.603810557	1	0.992	0	2	RPL41
CD3EAP	9.63E-307	2.837256552	0.298	0.049	2.06E-302	2	CD3EAP
RPL18	3.46E-304	0.613403386	0.999	0.949	7.38E-300	2	RPL18
KTN1	8.43E-303	1.36025731	0.84	0.433	1.80E-298	2	KTN1
RPL23	1.97E-298	0.699682987	0.99	0.911	4.21E-294	2	RPL23
DUSP7	2.26E-293	2.427133886	0.321	0.059	4.82E-289	2	DUSP7
EFNB1	6.58E-293	2.367210443	0.33	0.062	1.41E-288	2	EFNB1
FBXW7	2.03E-287	1.859054325	0.458	0.122	4.33E-283	2	FBXW7
BCL10	6.93E-284	1.918752407	0.464	0.128	1.48E-279	2	BCL10
PFDN2	6.80E-276	1.324331707	0.827	0.447	1.45E-271	2	PFDN2
CBWD2	1.20E-275	1.910990433	0.375	0.084	2.57E-271	2	CBWD2
RPS21	3.83E-275	0.712080993	0.995	0.9	8.18E-271	2	RPS21
FAM60A	8.19E-273	1.808262689	0.453	0.124	1.75E-268	2	FAM60A
RPL15	3.85E-270	0.454082177	0.999	0.983	8.21E-266	2	RPL15
DDX21	2.92E-269	1.31734936	0.794	0.399	6.23E-265	2	DDX21
CERS6	4.03E-269	2.113902474	0.316	0.062	8.61E-265	2	CERS6
DEGS1	3.60E-267	1.745927388	0.553	0.191	7.68E-263	2	DEGS1
MIB2	4.77E-266	1.954068473	0.364	0.082	1.02E-261	2	MIB2
EZR1	2.28E-264	1.079544313	0.788	0.368	4.88E-260	2	EZR
IFFO2	1.22E-260	2.233473729	0.286	0.052	2.60E-256	2	IFFO2
EXPH5	3.91E-259	2.289915451	0.279	0.05	8.34E-255	2	EXPH5
SLC20A2	2.20E-258	2.287399255	0.284	0.051	4.69E-254	2	SLC20A2
RPS27A	6.47E-256	0.453229644	1	0.98	1.38E-251	2	RPS27A
ARPC5L	5.88E-251	1.45416139	0.645	0.26	1.25E-246	2	ARPC5L
TIAM1	4.47E-250	2.089755129	0.321	0.069	9.54E-246	2	TIAM1
AHNAK2	1.50E-241	1.709340074	0.396	0.104	3.21E-237	2	AHNAK2
BARD1	4.35E-241	2.328203761	0.252	0.043	9.29E-237	2	BARD1
PLEK2	1.78E-240	2.281069775	0.301	0.063	3.81E-236	2	PLEK2
RGS14	1.51E-239	2.277385107	0.27	0.05	3.22E-235	2	RGS14
ABI1	1.16E-238	1.490494863	0.548	0.194	2.49E-234	2	ABI1
SPINT1	4.98E-238	2.395757624	0.25	0.043	1.06E-233	2	SPINT1
HCAR2	7.87E-238	1.932694087	0.284	0.055	1.68E-233	2	HCAR2
PVRL1	1.85E-236	2.284781473	0.253	0.044	3.96E-232	2	PVRL1
LIMA1	5.12E-235	1.48705833	0.666	0.294	1.09E-230	2	LIMA1
MYC	2.68E-233	1.273639396	0.779	0.412	5.71E-229	2	MYC
UBE2G1	6.82E-233	1.459324894	0.562	0.206	1.46E-228	2	UBE2G1
CAV2	4.65E-232	1.415813986	0.639	0.27	9.93E-228	2	CAV2
SPTSSA	3.41E-231	1.319506552	0.696	0.316	7.28E-227	2	SPTSSA
TNFRSF12A	1.03E-229	1.360548639	0.689	0.313	2.20E-225	2	TNFRSF12A
RAB101	1.11E-228	1.275133385	0.685	0.308	2.37E-224	2	RAB10
PTPN13	1.76E-228	1.97571231	0.305	0.066	3.76E-224	2	PTPN13
TIMM8A	1.13E-227	2.223001773	0.287	0.06	2.41E-223	2	TIMM8A
EDN1	1.49E-227	1.830787676	0.293	0.062	3.19E-223	2	EDN1
PA2G4	9.87E-227	1.314259901	0.672	0.297	2.11E-222	2	PA2G4
RORA	5.37E-226	1.374434011	0.57	0.215	1.15E-221	2	RORA
VAMP81	1.47E-225	1.169613201	0.607	0.229	3.14E-221	2	VAMP8
GIPC1	1.77E-225	1.680883495	0.4	0.112	3.77E-221	2	GIPC1
BLCAP	4.15E-225	1.797877026	0.385	0.105	8.86E-221	2	BLCAP
RTN41	1.36E-222	0.925502617	0.906	0.636	2.91E-218	2	RTN4
EIF6	3.01E-222	1.484054592	0.604	0.247	6.42E-218	2	EIF6
GATM	1.55E-220	2.016974541	0.274	0.056	3.32E-216	2	GATM
TUBA4A	3.26E-220	1.254677195	0.47	0.15	6.96E-216	2	TUBA4A
RAP2B1	1.61E-217	1.542019899	0.466	0.152	3.44E-213	2	RAP2B
TPD52	1.67E-217	1.761500509	0.324	0.077	3.57E-213	2	TPD52
IRX2	1.85E-217	1.60907321	0.385	0.107	3.95E-213	2	IRX2
ZNF593	2.28E-217	1.512505163	0.463	0.149	4.87E-213	2	ZNF593
CEBPA	3.64E-217	2.222845172	0.264	0.053	7.76E-213	2	CEBPA
NOP16	1.60E-216	1.485237158	0.486	0.164	3.43E-212	2	NOP16
ADIPOR1	1.99E-216	1.540561926	0.492	0.171	4.26E-212	2	ADIPOR1
DNAJB61	3.95E-216	0.974912231	0.857	0.558	8.44E-212	2	DNAJB6
RPS9	4.69E-216	0.445922754	0.997	0.974	1.00E-211	2	RPS9
ZNF706	1.02E-214	1.236264864	0.71	0.35	2.19E-210	2	ZNF706
GRHL1	2.58E-214	2.163980242	0.266	0.054	5.52E-210	2	GRHL1
PHLDA2	2.40E-213	1.62045266	0.611	0.27	5.12E-209	2	PHLDA2
WDR43	2.82E-213	1.605532673	0.404	0.118	6.02E-209	2	WDR43
MTRNR2L1	1.59E-212	1.08481642	0.363	0.093	3.39E-208	2	MTRNR2L1
TOR1AIP2	2.09E-210	1.541103278	0.508	0.182	4.46E-206	2	TOR1AIP2
KRT15	3.28E-209	2.98293447	0.383	0.124	7.00E-205	2	KRT15
RPLP2	8.04E-206	0.425810854	0.999	0.979	1.72E-201	2	RPLP2
RPL29	1.48E-204	0.492523962	0.996	0.953	3.15E-200	2	RPL29
NDUFA4L2	6.94E-203	0.912867178	0.392	0.114	1.48E-198	2	NDUFA4L2
SIK1	7.36E-203	1.349355912	0.567	0.231	1.57E-198	2	SIK1
RPL26	3.55E-200	0.485121259	0.999	0.977	7.58E-196	2	RPL26
ZNF217	9.30E-200	1.901853618	0.32	0.083	1.99E-195	2	ZNF217
FAM174A	3.55E-199	1.692194151	0.332	0.087	7.58E-195	2	FAM174A
EPHB6	1.54E-197	1.751209813	0.273	0.06	3.28E-193	2	EPHB6
RPL32	5.40E-196	0.358554124	0.999	0.987	1.15E-191	2	RPL32
ETNK1	1.60E-195	1.382037659	0.447	0.148	3.41E-191	2	ETNK1
RPS24	2.28E-195	0.544304271	0.999	0.954	4.87E-191	2	RPS24
RPS23	1.33E-194	0.415813363	0.998	0.974	2.83E-190	2	RPS23
MT-ND4	3.65E-193	0.637115236	0.98	0.936	7.80E-189	2	MT-ND4
ETS2	8.94E-193	0.98637725	0.693	0.315	1.91E-188	2	ETS2
KIAA1217	1.28E-192	2.00835059	0.265	0.059	2.74E-188	2	KIAA1217
RPL7A	1.67E-190	0.543030262	0.987	0.917	3.57E-186	2	RPL7A
OSER1	1.92E-189	1.420500948	0.506	0.193	4.09E-185	2	OSER1
ABLIM1	7.53E-189	1.510300902	0.381	0.116	1.61E-184	2	ABLIM1
PHLDB2	2.82E-187	1.49870453	0.418	0.14	6.02E-183	2	PHLDB2
SERBP1	6.42E-185	0.975134698	0.806	0.483	1.37E-180	2	SERBP1
ISOC1	3.15E-184	1.708956504	0.317	0.085	6.73E-180	2	ISOC1
LGALSL	2.05E-183	1.727552261	0.284	0.069	4.38E-179	2	LGALSL
WDR47	2.25E-183	1.63589687	0.306	0.079	4.81E-179	2	WDR47
TSTA3	5.89E-182	1.557506712	0.329	0.091	1.26E-177	2	TSTA3
RPL23A	1.62E-181	0.403558634	0.999	0.974	3.46E-177	2	RPL23A
TMEM45A	1.83E-181	1.568141903	0.402	0.131	3.91E-177	2	TMEM45A
TOP1	1.96E-181	1.241524452	0.525	0.207	4.18E-177	2	TOP1
MBP	5.74E-181	1.261927598	0.393	0.123	1.22E-176	2	MBP
UBALD1	3.34E-180	1.641102218	0.33	0.093	7.12E-176	2	UBALD1
LDLR	7.62E-178	1.198667338	0.429	0.145	1.63E-173	2	LDLR
PELI1	5.61E-176	1.285577699	0.49	0.188	1.20E-171	2	PELI1
MT-ND5	5.59E-175	0.929736978	0.832	0.573	1.19E-170	2	MT-ND5
CTNND1	3.41E-174	1.45538045	0.388	0.127	7.28E-170	2	CTNND1
RPL39	2.17E-173	0.385554348	0.999	0.98	4.62E-169	2	RPL39
SSFA2	3.18E-173	1.520307935	0.385	0.127	6.78E-169	2	SSFA2
MACF1	7.64E-173	1.256460263	0.459	0.167	1.63E-168	2	MACF1
NFATC3	9.56E-172	1.685704408	0.323	0.093	2.04E-167	2	NFATC3
RPL4	4.27E-171	0.559960927	0.983	0.862	9.11E-167	2	RPL4
BRIX1	2.75E-169	1.614394055	0.316	0.09	5.86E-165	2	BRIX1
RIOK3	7.22E-169	1.259265394	0.383	0.123	1.54E-164	2	RIOK3
DR1	1.90E-168	1.227908028	0.458	0.169	4.05E-164	2	DR1
CD55	1.07E-166	0.928389416	0.779	0.446	2.29E-162	2	CD55
METAP2	3.26E-166	1.191839237	0.559	0.238	6.96E-162	2	METAP2
CBWD5	8.62E-166	1.807583881	0.258	0.063	1.84E-161	2	CBWD5
SH3YL1	6.34E-165	1.474287985	0.301	0.082	1.35E-160	2	SH3YL1
ADK	7.24E-164	1.485597271	0.312	0.089	1.55E-159	2	ADK
RPS25	3.23E-163	0.409982421	0.998	0.967	6.89E-159	2	RPS25
PLK2	2.06E-162	1.439567627	0.34	0.105	4.40E-158	2	PLK2
CA2	2.99E-162	1.300025064	0.268	0.068	6.38E-158	2	CA2
LYAR	4.18E-162	1.529308706	0.324	0.097	8.92E-158	2	LYAR
HINT1	2.57E-161	0.742198506	0.903	0.665	5.50E-157	2	HINT1
TES	2.93E-161	1.334554448	0.388	0.132	6.26E-157	2	TES
BICD2	4.81E-161	1.647332769	0.287	0.078	1.03E-156	2	BICD2
HRAS	3.59E-160	1.408247656	0.365	0.118	7.66E-156	2	HRAS
GAN	4.22E-160	1.587407095	0.307	0.089	9.01E-156	2	GAN
SLC38A1	2.89E-159	1.241319331	0.346	0.107	6.18E-155	2	SLC38A1
TNFRSF18	1.50E-158	1.10345271	0.394	0.134	3.19E-154	2	TNFRSF18
RNF126	3.35E-158	1.296101753	0.412	0.146	7.16E-154	2	RNF126
PTS	1.95E-157	1.403559291	0.362	0.119	4.16E-153	2	PTS
RPL37	3.30E-157	0.47101785	0.995	0.95	7.05E-153	2	RPL37
ITGA6	7.74E-157	1.555372496	0.362	0.121	1.65E-152	2	ITGA6
TUBB2A	8.04E-156	1.060703611	0.582	0.266	1.72E-151	2	TUBB2A
LRRC8A	1.24E-155	1.383841313	0.327	0.1	2.64E-151	2	LRRC8A
TOMM5	1.55E-155	1.320858194	0.398	0.141	3.31E-151	2	TOMM5
EIF4E	1.72E-154	0.976473509	0.715	0.375	3.66E-150	2	EIF4E
SRPK2	5.54E-154	1.400214757	0.387	0.136	1.18E-149	2	SRPK2
EIF3E	6.88E-153	0.712097622	0.93	0.719	1.47E-148	2	EIF3E
MED31	2.56E-152	1.32092782	0.363	0.121	5.48E-148	2	MED31
LDHA	2.99E-152	0.713383524	0.947	0.778	6.38E-148	2	LDHA
MT-ATP6	8.45E-152	0.512485987	0.98	0.905	1.80E-147	2	MT-ATP6
RALBP1	1.55E-151	1.042756706	0.493	0.2	3.32E-147	2	RALBP1
FEM1B	9.80E-151	1.387141333	0.309	0.092	2.09E-146	2	FEM1B
ARL4D	1.17E-150	1.080187758	0.448	0.173	2.49E-146	2	ARL4D
HBEGF	1.80E-150	1.404998418	0.353	0.119	3.83E-146	2	HBEGF
PPP1R14B	4.82E-150	1.053930628	0.517	0.22	1.03E-145	2	PPP1R14B
RPL9	1.19E-149	0.450289126	0.994	0.933	2.55E-145	2	RPL9
EIF5B	5.70E-149	1.140964301	0.633	0.313	1.22E-144	2	EIF5B
CPEB2	8.25E-149	1.363334351	0.301	0.089	1.76E-144	2	CPEB2
AFTPH	2.57E-148	1.23637005	0.36	0.121	5.48E-144	2	AFTPH
MRPL14	2.63E-148	1.127589538	0.536	0.237	5.62E-144	2	MRPL14
FAM213A	7.94E-148	1.43467701	0.342	0.112	1.70E-143	2	FAM213A
OCIAD2	1.10E-145	1.370310234	0.336	0.109	2.35E-141	2	OCIAD2
POLR1D	2.07E-145	1.077571628	0.573	0.271	4.43E-141	2	POLR1D
PANX1	5.78E-145	1.561711052	0.262	0.072	1.23E-140	2	PANX1
SF3B14	8.85E-145	0.976060828	0.678	0.365	1.89E-140	2	SF3B14
KDM5B	1.07E-143	1.348392459	0.29	0.085	2.29E-139	2	KDM5B
BBC3	1.09E-143	1.218831579	0.33	0.106	2.33E-139	2	BBC3
RPL17	1.12E-143	0.693676872	0.901	0.646	2.39E-139	2	RPL17
ATP6V1D	4.15E-143	1.311580452	0.335	0.11	8.85E-139	2	ATP6V1D
VDAC2	6.47E-143	0.954052139	0.66	0.351	1.38E-138	2	VDAC2
MED30	1.48E-142	1.128828822	0.427	0.162	3.15E-138	2	MED30
RPS27	3.15E-142	0.332863003	1	0.987	6.73E-138	2	RPS27
GSPT1	1.58E-141	1.09350319	0.532	0.239	3.38E-137	2	GSPT1
B3GNT5	9.02E-141	1.344926502	0.257	0.07	1.93E-136	2	B3GNT5
EIF2S1	1.70E-140	1.27078579	0.385	0.141	3.62E-136	2	EIF2S1
OLFM2	2.05E-140	1.234882988	0.337	0.112	4.37E-136	2	OLFM2
RPS3A	3.03E-139	0.417830506	0.999	0.971	6.47E-135	2	RPS3A
SLC25A5	3.97E-139	0.798889647	0.804	0.538	8.48E-135	2	SLC25A5
MBIP	4.80E-139	1.463626963	0.258	0.072	1.03E-134	2	MBIP
C10orf118	1.03E-138	1.249222263	0.327	0.107	2.19E-134	2	C10orf118
ELL2	1.61E-138	1.083324515	0.403	0.15	3.44E-134	2	ELL2
SGMS1	2.15E-138	1.40895914	0.25	0.068	4.59E-134	2	SGMS1
MARCKS2	3.85E-136	0.743718226	0.755	0.433	8.23E-132	2	MARCKS
TSTD1	5.30E-136	1.121353224	0.335	0.112	1.13E-131	2	TSTD1
PLP2	1.34E-135	0.932133129	0.66	0.367	2.86E-131	2	PLP2
EIF1AX	1.94E-135	0.892362335	0.727	0.43	4.14E-131	2	EIF1AX
EEF1B2	4.64E-135	0.683568705	0.879	0.65	9.91E-131	2	EEF1B2
SMG1	5.94E-135	1.017768836	0.49	0.209	1.27E-130	2	SMG1
HNRNPAB	1.21E-134	1.016850912	0.564	0.266	2.57E-130	2	HNRNPAB
BMP2	4.76E-134	1.189406081	0.339	0.117	1.02E-129	2	BMP2
AMOTL2	7.74E-134	1.396565766	0.285	0.088	1.65E-129	2	AMOTL2
MT-CYB	8.35E-134	0.487322996	0.975	0.908	1.78E-129	2	MT-CYB
BAZ1A	1.50E-132	0.880291248	0.649	0.338	3.21E-128	2	BAZ1A
TMEM134	2.09E-132	1.318524482	0.346	0.123	4.47E-128	2	TMEM134
CTR9	3.60E-132	1.485578075	0.254	0.072	7.68E-128	2	CTR9
RPL38	1.86E-131	0.437468167	0.991	0.928	3.97E-127	2	RPL38
EFNA1	6.26E-131	1.286713115	0.344	0.122	1.34E-126	2	EFNA1
RAB18	1.64E-130	0.987664084	0.504	0.22	3.49E-126	2	RAB18
EIF3A	1.23E-129	0.911206477	0.614	0.311	2.62E-125	2	EIF3A
TAF4B	1.76E-129	1.296064047	0.255	0.073	3.76E-125	2	TAF4B
SLMO2	4.32E-129	1.085337594	0.415	0.164	9.23E-125	2	SLMO2
TXNDC17	4.66E-129	1.215423728	0.423	0.172	9.94E-125	2	TXNDC17
RPS291	9.63E-129	0.419433652	0.996	0.962	2.06E-124	2	RPS29
PLIN31	1.82E-127	0.977275515	0.483	0.209	3.88E-123	2	PLIN3
CLIP1	1.50E-126	1.108791794	0.339	0.119	3.19E-122	2	CLIP1
COBLL1	5.29E-126	1.496633518	0.267	0.082	1.13E-121	2	COBLL1
BTG3	1.15E-125	0.915897388	0.57	0.277	2.45E-121	2	BTG3
UCHL3	1.19E-124	1.392837565	0.26	0.078	2.53E-120	2	UCHL3
TOLLIP	6.66E-124	1.209003328	0.278	0.087	1.42E-119	2	TOLLIP
TRMT10C	1.03E-123	1.147470613	0.304	0.101	2.19E-119	2	TRMT10C
ZBTB43	1.04E-123	1.107934809	0.314	0.106	2.22E-119	2	ZBTB43
BTF3	1.50E-123	0.518470977	0.955	0.824	3.21E-119	2	BTF3
PMEPA1	9.38E-123	0.918539179	0.418	0.168	2.00E-118	2	PMEPA1
RPS11	9.39E-122	0.390554594	0.991	0.936	2.01E-117	2	RPS11
MEAF6	1.19E-121	0.859978056	0.566	0.27	2.55E-117	2	MEAF6
RPS10	2.36E-121	0.590322097	0.939	0.795	5.05E-117	2	RPS10
EBNA1BP2	6.21E-121	1.403860945	0.312	0.109	1.33E-116	2	EBNA1BP2
GSTA4	9.93E-121	1.33096306	0.279	0.09	2.12E-116	2	GSTA4
IRS2	2.62E-120	1.117611735	0.311	0.106	5.59E-116	2	IRS2
CCDC6	3.23E-120	1.259216719	0.276	0.088	6.89E-116	2	CCDC6
EGFR	7.70E-120	1.171423564	0.27	0.084	1.64E-115	2	EGFR
DAPK3	1.89E-119	1.242232039	0.301	0.102	4.03E-115	2	DAPK3
CCND1	3.01E-119	0.941819579	0.478	0.215	6.43E-115	2	CCND1
IRF2BP2	1.08E-117	0.840549073	0.619	0.332	2.31E-113	2	IRF2BP2
CMIP	3.42E-117	1.003843938	0.373	0.145	7.31E-113	2	CMIP
NIFK	1.28E-116	1.168844159	0.32	0.114	2.74E-112	2	NIFK
NDUFAF4	2.29E-116	1.365062697	0.303	0.107	4.90E-112	2	NDUFAF4
MRPL50	9.52E-116	1.087176482	0.331	0.121	2.03E-111	2	MRPL50
DKC1	2.16E-115	1.179258463	0.309	0.109	4.60E-111	2	DKC1
HEBP2	3.63E-114	1.005875335	0.409	0.172	7.76E-110	2	HEBP2
MAP3K131	4.52E-114	0.924943282	0.432	0.182	9.65E-110	2	MAP3K13
RPSA	7.74E-114	0.492052701	0.943	0.796	1.65E-109	2	RPSA
NAA15	8.10E-113	1.062113303	0.323	0.118	1.73E-108	2	NAA15
GJA1	2.23E-112	0.688006689	0.576	0.282	4.76E-108	2	GJA1
EIF3J	7.87E-112	0.982815197	0.449	0.199	1.68E-107	2	EIF3J
NCL	1.82E-111	0.818564361	0.709	0.418	3.89E-107	2	NCL
BAG5	3.42E-111	1.286082203	0.253	0.08	7.31E-107	2	BAG5
RPS13	1.81E-110	0.333843694	0.998	0.964	3.86E-106	2	RPS13
RCOR1	4.86E-110	1.194417947	0.262	0.085	1.04E-105	2	RCOR1
CHIC2	5.16E-110	0.764642136	0.645	0.347	1.10E-105	2	CHIC2
VPS4B	9.07E-110	1.079960066	0.277	0.092	1.94E-105	2	VPS4B
DUSP11	1.25E-109	1.284904261	0.275	0.093	2.67E-105	2	DUSP11
ARPC21	1.71E-109	0.605000632	0.876	0.651	3.66E-105	2	ARPC2
PSMG1	3.40E-109	1.114230585	0.315	0.115	7.25E-105	2	PSMG1
RAD23B	4.51E-109	0.874886898	0.511	0.243	9.63E-105	2	RAD23B
ETF1	9.00E-109	0.889463214	0.464	0.21	1.92E-104	2	ETF1
MAPK6	1.01E-108	1.030791967	0.328	0.122	2.15E-104	2	MAPK6
HECTD1	1.46E-108	1.127871042	0.314	0.115	3.12E-104	2	HECTD1
UBE2N	1.70E-108	0.796415788	0.653	0.358	3.63E-104	2	UBE2N
CEBPG	1.87E-108	0.990526839	0.36	0.142	3.99E-104	2	CEBPG
TUBA1C	4.86E-108	0.987207869	0.43	0.188	1.04E-103	2	TUBA1C
MIF	5.13E-108	0.652138073	0.863	0.625	1.10E-103	2	MIF
BTG11	6.40E-108	0.463750159	0.965	0.832	1.37E-103	2	BTG1
RAB14	8.86E-108	0.787788747	0.471	0.211	1.89E-103	2	RAB14
MED19	8.97E-108	1.098700444	0.297	0.106	1.92E-103	2	MED19
LRRFIP2	1.50E-107	0.828715837	0.422	0.181	3.21E-103	2	LRRFIP2
FBL	2.82E-107	0.848032921	0.592	0.315	6.02E-103	2	FBL
CISD1	4.20E-107	1.063474969	0.337	0.13	8.98E-103	2	CISD1
FRMD6	1.06E-106	0.834483251	0.358	0.14	2.26E-102	2	FRMD6
UBALD2	1.77E-106	1.102029732	0.29	0.103	3.77E-102	2	UBALD2
SERP1	1.82E-106	0.767628277	0.756	0.485	3.90E-102	2	SERP1
CEBPZ	2.33E-106	1.024149637	0.338	0.131	4.97E-102	2	CEBPZ
TRIP6	3.45E-106	0.982585175	0.358	0.14	7.36E-102	2	TRIP6
CKB	4.23E-106	0.761437056	0.44	0.19	9.03E-102	2	CKB
RPL19	1.68E-105	0.294931657	0.998	0.975	3.59E-101	2	RPL19
SLMAP	1.12E-104	1.094140574	0.264	0.089	2.39E-100	2	SLMAP
RPL35A	1.56E-104	0.302378285	0.998	0.979	3.33E-100	2	RPL35A
PDCD4	3.10E-104	0.747552197	0.423	0.182	6.63E-100	2	PDCD4
SLAIN2	1.55E-103	1.105004951	0.277	0.097	3.30E-99	2	SLAIN2
NHP2L1	1.65E-103	0.754522129	0.769	0.495	3.53E-99	2	NHP2L1
EIF4G2	7.99E-103	0.718837755	0.792	0.515	1.71E-98	2	EIF4G2
C1orf21	1.06E-102	0.951872221	0.385	0.162	2.27E-98	2	C1orf21
ARF61	1.85E-102	0.606317057	0.8	0.523	3.94E-98	2	ARF6
IPO7	2.26E-102	0.896892218	0.392	0.167	4.83E-98	2	IPO7
GNAI3	2.83E-102	0.835457233	0.476	0.221	6.04E-98	2	GNAI3
PPP2R2A	8.23E-102	0.915009664	0.398	0.17	1.76E-97	2	PPP2R2A
ARL6IP6	1.51E-101	0.956479538	0.328	0.127	3.23E-97	2	ARL6IP6
ISG201	1.66E-101	0.762628082	0.502	0.248	3.54E-97	2	ISG20
TNKS1BP1	1.40E-100	1.077268834	0.263	0.09	3.00E-96	2	TNKS1BP1
GNG121	2.45E-100	0.802859665	0.464	0.214	5.23E-96	2	GNG12
HDAC21	5.58E-100	0.809519115	0.471	0.221	1.19E-95	2	HDAC2
FAU	6.07E-100	0.348864968	0.996	0.962	1.30E-95	2	FAU
TXN	1.03E-99	0.459599636	0.925	0.744	2.20E-95	2	TXN
PDLIM5	2.04E-99	0.824181301	0.459	0.213	4.36E-95	2	PDLIM5
RPL27	3.11E-99	0.386993071	0.987	0.921	6.64E-95	2	RPL27
ACTR31	4.74E-99	0.709102414	0.68	0.392	1.01E-94	2	ACTR3
DCUN1D5	1.07E-98	1.156356674	0.264	0.092	2.30E-94	2	DCUN1D5
CBR1	1.08E-98	1.028491963	0.313	0.12	2.31E-94	2	CBR1
YWHAG	2.00E-98	0.723582642	0.673	0.39	4.28E-94	2	YWHAG
TECR	6.71E-98	0.86256348	0.453	0.21	1.43E-93	2	TECR
TNKS2	3.88E-97	1.009510301	0.291	0.108	8.28E-93	2	TNKS2
ENSA	1.69E-96	0.854343727	0.52	0.267	3.60E-92	2	ENSA
C20orf24	3.54E-96	0.896244245	0.421	0.191	7.56E-92	2	C20orf24
SIAH2	4.23E-96	0.824189943	0.404	0.178	9.04E-92	2	SIAH2
NUP50	7.24E-96	1.09775057	0.272	0.098	1.55E-91	2	NUP50
TNFAIP31	1.12E-95	0.553307509	0.715	0.452	2.39E-91	2	TNFAIP3
PIM1	1.65E-95	0.715997289	0.429	0.193	3.53E-91	2	PIM1
HIGD1A	1.47E-94	0.78917162	0.456	0.215	3.14E-90	2	HIGD1A
FSCN1	1.83E-94	1.063588942	0.395	0.179	3.91E-90	2	FSCN1
VIMP	2.37E-94	0.769645546	0.601	0.332	5.07E-90	2	VIMP
ZC3H15	2.52E-94	0.835513693	0.478	0.232	5.39E-90	2	ZC3H15
RPL11	4.10E-94	0.258685944	1	0.981	8.76E-90	2	RPL11
MT-ND2	8.26E-94	0.439455785	0.965	0.862	1.76E-89	2	MT-ND2
CHMP2B	1.13E-93	0.825561631	0.403	0.179	2.41E-89	2	CHMP2B
CHMP5	1.19E-93	0.756206101	0.523	0.265	2.53E-89	2	CHMP5
MT-ND3	1.76E-93	0.440516781	0.959	0.834	3.75E-89	2	MT-ND3
EMC6	4.89E-93	1.057568275	0.302	0.117	1.04E-88	2	EMC6
ARL4A	5.92E-93	0.900303916	0.499	0.256	1.26E-88	2	ARL4A
MRPS6	3.28E-92	0.791326954	0.53	0.273	6.99E-88	2	MRPS6
RPL22L1	5.64E-92	0.797716687	0.478	0.234	1.20E-87	2	RPL22L1
ANXA21	7.15E-92	0.4216157	0.984	0.855	1.53E-87	2	ANXA2
UBE2H	1.90E-91	0.807391784	0.399	0.179	4.05E-87	2	UBE2H
PRPF38B	1.97E-91	0.649900314	0.558	0.29	4.21E-87	2	PRPF38B
GNA151	3.17E-91	0.931451385	0.266	0.096	6.77E-87	2	GNA15
TOMM22	3.29E-91	0.781705841	0.473	0.231	7.04E-87	2	TOMM22
JARID21	4.10E-91	0.92639453	0.322	0.131	8.76E-87	2	JARID2
TRAF4	5.76E-91	1.02295638	0.3	0.117	1.23E-86	2	TRAF4
MPST	1.63E-90	0.868048791	0.332	0.137	3.48E-86	2	MPST
TARDBP	6.30E-90	0.864995589	0.337	0.139	1.35E-85	2	TARDBP
ABCF1	1.23E-89	1.008421474	0.285	0.11	2.62E-85	2	ABCF1
PSMD11	2.53E-89	0.848883985	0.357	0.152	5.41E-85	2	PSMD11
MPLKIP	3.94E-89	0.870593539	0.364	0.157	8.41E-85	2	MPLKIP
GOLGA4	1.37E-88	0.848692831	0.423	0.198	2.93E-84	2	GOLGA4
ADAM17	2.50E-88	0.764757094	0.385	0.171	5.33E-84	2	ADAM17
ADSS	6.01E-88	0.879767016	0.326	0.135	1.28E-83	2	ADSS
GNL3	1.28E-87	0.868001897	0.417	0.195	2.73E-83	2	GNL3
SYNCRIP	2.52E-87	0.866497786	0.405	0.186	5.37E-83	2	SYNCRIP
POP7	3.48E-87	0.891153884	0.314	0.127	7.42E-83	2	POP7
TMEM165	9.03E-87	0.680720663	0.564	0.305	1.93E-82	2	TMEM165
C1QBP	1.19E-86	0.808791921	0.51	0.268	2.54E-82	2	C1QBP
RPL27A	1.54E-86	0.262737347	0.998	0.969	3.30E-82	2	RPL27A
DDX18	2.95E-86	0.740533497	0.483	0.241	6.29E-82	2	DDX18
TMEM159	6.33E-86	0.740350355	0.352	0.15	1.35E-81	2	TMEM159
ATP1B31	2.79E-85	0.352934211	0.68	0.395	5.95E-81	2	ATP1B3
ACTN4	2.86E-85	0.666977423	0.5	0.253	6.11E-81	2	ACTN4
RPSAP58	3.53E-85	0.622127943	0.742	0.488	7.54E-81	2	RPSAP58
NOLC1	5.27E-85	0.789313662	0.343	0.146	1.13E-80	2	NOLC1
SUDS3	6.29E-85	0.875348044	0.265	0.099	1.34E-80	2	SUDS3
SET	8.52E-85	0.675022366	0.774	0.534	1.82E-80	2	SET
YTHDF2	1.82E-84	0.779968254	0.399	0.184	3.88E-80	2	YTHDF2
VAPA	7.30E-84	0.567212777	0.839	0.58	1.56E-79	2	VAPA
RPL5	1.47E-83	0.353642625	0.99	0.913	3.14E-79	2	RPL5
5-Mar	2.27E-83	0.923412018	0.274	0.106	4.84E-79	2	5-Mar
PLS3	2.66E-83	0.80194068	0.381	0.172	5.68E-79	2	PLS3
MAP7D1	8.58E-83	0.774611314	0.403	0.188	1.83E-78	2	MAP7D1
KDSR	3.74E-82	0.699999823	0.402	0.186	7.98E-78	2	KDSR
MORC3	4.07E-82	0.720974721	0.272	0.104	8.70E-78	2	MORC3
SRRM1	4.17E-82	0.667687189	0.657	0.39	8.91E-78	2	SRRM1
HN1	4.33E-82	0.817612601	0.379	0.173	9.25E-78	2	HN1
BTF3L4	4.69E-82	0.777946236	0.399	0.187	1.00E-77	2	BTF3L4
DPM1	1.21E-81	0.839657072	0.342	0.148	2.57E-77	2	DPM1
GNB2L1	2.84E-81	0.328886518	0.99	0.927	6.06E-77	2	GNB2L1
CAB39	9.19E-81	0.962396586	0.284	0.115	1.96E-76	2	CAB39
KLF3	2.54E-80	0.782470059	0.399	0.189	5.42E-76	2	KLF3
ATP2B4	3.38E-80	0.780524073	0.347	0.153	7.21E-76	2	ATP2B4
AEBP2	4.45E-80	0.818720202	0.283	0.113	9.49E-76	2	AEBP2
PRPF40A	4.80E-80	0.745785581	0.392	0.183	1.02E-75	2	PRPF40A
ZFP36L21	5.92E-80	0.383066129	0.891	0.712	1.26E-75	2	ZFP36L2
MAX	8.05E-80	0.778465483	0.397	0.188	1.72E-75	2	MAX
TLE3	1.46E-79	0.785535392	0.334	0.145	3.11E-75	2	TLE3
RPL14	1.99E-79	0.315852383	0.994	0.925	4.25E-75	2	RPL14
RABGGTB	2.06E-79	0.697811817	0.393	0.182	4.39E-75	2	RABGGTB
DSTN	2.63E-79	0.297877601	0.912	0.687	5.61E-75	2	DSTN
SURF2	9.54E-79	0.990994925	0.262	0.102	2.04E-74	2	SURF2
PNPLA8	1.51E-78	0.712027663	0.344	0.151	3.21E-74	2	PNPLA8
PPP4C	7.51E-78	0.739461231	0.427	0.21	1.60E-73	2	PPP4C
RSL1D1	2.28E-77	0.631751754	0.6	0.345	4.87E-73	2	RSL1D1
SNRPB	2.43E-77	0.645262512	0.707	0.442	5.20E-73	2	SNRPB
MRPL36	9.30E-77	0.884663986	0.337	0.15	1.99E-72	2	MRPL36
INPP1	6.13E-76	0.883713886	0.276	0.113	1.31E-71	2	INPP1
PPP2CA	1.07E-75	0.592828911	0.537	0.29	2.28E-71	2	PPP2CA
TTC19	1.25E-75	0.716662587	0.337	0.15	2.67E-71	2	TTC19
EIF2S2	1.58E-75	0.662485801	0.472	0.24	3.38E-71	2	EIF2S2
PDCD10	2.27E-75	0.721797154	0.366	0.17	4.84E-71	2	PDCD10
SREK1IP1	3.44E-75	0.65502423	0.318	0.137	7.34E-71	2	SREK1IP1
ARMC10	4.42E-75	0.757482582	0.287	0.118	9.44E-71	2	ARMC10
ARPP19	4.62E-75	0.638649027	0.524	0.283	9.86E-71	2	ARPP19
NAB1	1.00E-74	0.694574969	0.338	0.151	2.14E-70	2	NAB1
SNRPD1	1.10E-74	0.644572367	0.512	0.276	2.34E-70	2	SNRPD1
EXOSC4	2.88E-74	1.06765907	0.264	0.108	6.16E-70	2	EXOSC4
RAB5A	3.02E-74	0.625377432	0.482	0.251	6.44E-70	2	RAB5A
HDGF	3.48E-74	0.710207604	0.405	0.198	7.44E-70	2	HDGF
STX12	3.84E-74	0.755851919	0.333	0.149	8.19E-70	2	STX12
EI24	4.30E-74	0.635969934	0.417	0.205	9.17E-70	2	EI24
PUM2	6.47E-74	0.820116472	0.282	0.117	1.38E-69	2	PUM2
STX111	2.65E-73	0.667136995	0.338	0.153	5.65E-69	2	STX11
NDEL1	1.00E-72	0.757257397	0.311	0.135	2.14E-68	2	NDEL1
TOMM40	1.68E-72	1.044259633	0.263	0.108	3.59E-68	2	TOMM40
TDG	5.32E-72	0.859278899	0.275	0.115	1.14E-67	2	TDG
NACA	6.01E-72	0.37144747	0.973	0.858	1.28E-67	2	NACA
JAG1	8.97E-72	0.729710378	0.302	0.13	1.92E-67	2	JAG1
SMIM15	9.13E-72	0.823404042	0.267	0.109	1.95E-67	2	SMIM15
GLRX3	9.19E-72	0.797386357	0.296	0.127	1.96E-67	2	GLRX3
NSFL1C	1.95E-71	0.927901489	0.27	0.113	4.16E-67	2	NSFL1C
MMADHC	5.54E-71	0.715401466	0.378	0.182	1.18E-66	2	MMADHC
AK2	2.05E-70	0.865698162	0.331	0.154	4.38E-66	2	AK2
NAA20	2.07E-70	0.674811958	0.34	0.155	4.43E-66	2	NAA20
7-Mar	2.69E-70	0.805654814	0.279	0.118	5.74E-66	2	7-Mar
C1D	2.69E-70	0.690087286	0.295	0.126	5.75E-66	2	C1D
GADD45A	3.10E-70	0.804418662	0.63	0.414	6.62E-66	2	GADD45A
TPPP31	3.75E-70	0.265830306	0.639	0.376	8.00E-66	2	TPPP3
MRPL4	5.05E-70	0.891058382	0.28	0.119	1.08E-65	2	MRPL4
ARL8B1	8.68E-70	0.520864291	0.416	0.206	1.85E-65	2	ARL8B
RPL6	1.01E-69	0.304687542	0.989	0.933	2.16E-65	2	RPL6
TXNRD1	1.26E-69	0.984956142	0.257	0.107	2.70E-65	2	TXNRD1
PTBP3	1.73E-69	0.790891555	0.279	0.118	3.68E-65	2	PTBP3
EIF3B	2.43E-69	0.707511074	0.25	0.1	5.19E-65	2	EIF3B
CCT3	4.90E-69	0.632014556	0.424	0.215	1.05E-64	2	CCT3
TWISTNB	8.47E-69	0.411162232	0.366	0.172	1.81E-64	2	TWISTNB
SSU72	8.56E-69	0.585112709	0.486	0.258	1.83E-64	2	SSU72
DUSP14	9.35E-69	0.86534176	0.319	0.146	2.00E-64	2	DUSP14
CWC25	1.39E-68	0.745694707	0.25	0.101	2.98E-64	2	CWC25
UQCRFS1	3.64E-68	0.659474556	0.404	0.202	7.77E-64	2	UQCRFS1
TMX1	2.06E-67	0.656652874	0.349	0.164	4.39E-63	2	TMX1
EIF2S3	2.50E-67	0.604690867	0.41	0.206	5.33E-63	2	EIF2S3
UQCRH	5.72E-67	0.518854635	0.745	0.507	1.22E-62	2	UQCRH
GRPEL1	8.31E-67	0.716529534	0.36	0.174	1.77E-62	2	GRPEL1
RNF11	1.06E-66	0.567653333	0.422	0.214	2.27E-62	2	RNF11
TAX1BP11	1.35E-66	0.556589611	0.473	0.252	2.88E-62	2	TAX1BP1
SRRM2	1.41E-66	0.530205312	0.632	0.385	3.02E-62	2	SRRM2
YAP1	2.81E-66	0.637328441	0.33	0.152	5.99E-62	2	YAP1
STK17A	4.81E-66	0.735489088	0.35	0.169	1.03E-61	2	STK17A
HNRNPD	5.99E-66	0.610975683	0.516	0.291	1.28E-61	2	HNRNPD
SYNE2	1.12E-65	0.579859337	0.29	0.126	2.40E-61	2	SYNE2
YTHDC1	1.88E-65	0.58217535	0.373	0.181	4.02E-61	2	YTHDC1
PPIA	1.34E-64	0.469551804	0.85	0.662	2.86E-60	2	PPIA
TOMM20	1.54E-64	0.591852317	0.536	0.308	3.30E-60	2	TOMM20
PRELID1	3.97E-64	0.664883442	0.628	0.401	8.48E-60	2	PRELID1
ALDH2	4.50E-64	0.732144988	0.276	0.12	9.61E-60	2	ALDH2
RSL24D1	4.62E-64	0.523298334	0.806	0.575	9.87E-60	2	RSL24D1
IVNS1ABP1	5.02E-64	0.564883531	0.418	0.216	1.07E-59	2	IVNS1ABP
DNAJA2	5.09E-64	0.632686023	0.36	0.175	1.09E-59	2	DNAJA2
SS18L2	3.07E-63	0.551010777	0.34	0.16	6.55E-59	2	SS18L2
MAP4K5	3.31E-63	0.645149131	0.264	0.112	7.07E-59	2	MAP4K5
NHP2	3.47E-63	0.653665933	0.495	0.277	7.42E-59	2	NHP2
UBE2D1	4.75E-63	0.572969827	0.435	0.23	1.02E-58	2	UBE2D1
WDR1	5.31E-63	0.643640841	0.403	0.207	1.13E-58	2	WDR1
IP6K2	5.17E-62	0.740122462	0.254	0.108	1.10E-57	2	IP6K2
WDR74	6.77E-62	0.459575438	0.331	0.156	1.45E-57	2	WDR74
PURB	8.53E-62	0.668181637	0.252	0.107	1.82E-57	2	PURB
TMEM11	1.01E-61	0.722776674	0.28	0.125	2.16E-57	2	TMEM11
TIMM10	1.98E-61	0.635023317	0.386	0.196	4.22E-57	2	TIMM10
WBSCR22	6.49E-61	0.657118523	0.352	0.173	1.39E-56	2	WBSCR22
EBPL	1.10E-60	0.56882616	0.333	0.159	2.35E-56	2	EBPL
KPNA4	1.31E-60	0.545006793	0.347	0.168	2.80E-56	2	KPNA4
C1orf52	2.68E-60	0.610367108	0.354	0.174	5.72E-56	2	C1orf52
NEAT11	4.71E-60	0.271397531	0.984	0.916	1.01E-55	2	NEAT1
LYST	7.79E-60	0.608069248	0.25	0.107	1.66E-55	2	LYST
NUP153	1.16E-59	0.628448299	0.255	0.11	2.48E-55	2	NUP153
SNRPF	1.95E-59	0.565937504	0.566	0.335	4.17E-55	2	SNRPF
FAM49B1	2.74E-59	0.55777776	0.333	0.161	5.85E-55	2	FAM49B
TSSC4	3.47E-59	0.745155617	0.258	0.114	7.40E-55	2	TSSC4
IMP3	3.57E-59	0.641165411	0.461	0.258	7.62E-55	2	IMP3
LAMP2	4.33E-59	0.498156332	0.375	0.188	9.24E-55	2	LAMP2
RAC1	5.33E-59	0.368067029	0.894	0.704	1.14E-54	2	RAC1
HNRNPF	1.14E-58	0.493871587	0.613	0.379	2.43E-54	2	HNRNPF
MED21	1.91E-58	0.646808765	0.32	0.154	4.08E-54	2	MED21
PHF5A	7.64E-58	0.748103407	0.274	0.125	1.63E-53	2	PHF5A
BUB3	9.05E-58	0.496292028	0.381	0.195	1.93E-53	2	BUB3
MT-ND4L	9.93E-58	0.455890286	0.545	0.317	2.12E-53	2	MT-ND4L
TIPARP	1.23E-57	0.511563144	0.394	0.205	2.62E-53	2	TIPARP
USP47	2.02E-57	0.640217135	0.261	0.117	4.32E-53	2	USP47
PRPF4B	3.64E-57	0.681431312	0.28	0.13	7.77E-53	2	PRPF4B
ARHGAP5	4.39E-57	0.655931369	0.251	0.11	9.38E-53	2	ARHGAP5
HECA1	6.36E-57	0.454993555	0.368	0.186	1.36E-52	2	HECA
EHD4	8.15E-57	0.657929477	0.273	0.124	1.74E-52	2	EHD4
POLE3	8.66E-57	0.587619423	0.292	0.136	1.85E-52	2	POLE3
HNRNPA1L2	1.18E-56	0.464325633	0.318	0.151	2.52E-52	2	HNRNPA1L2
HNRNPDL	2.05E-56	0.484424964	0.767	0.566	4.38E-52	2	HNRNPDL
C12orf44	3.04E-56	0.49322037	0.477	0.266	6.50E-52	2	C12orf44
PDLIM1	3.97E-56	0.469512531	0.509	0.297	8.47E-52	2	PDLIM1
SRSF1	4.51E-56	0.525864597	0.374	0.192	9.62E-52	2	SRSF1
FAM162A	6.65E-56	0.609568602	0.349	0.177	1.42E-51	2	FAM162A
MYL12B	9.05E-56	0.461301399	0.769	0.565	1.93E-51	2	MYL12B
KPNA6	1.31E-55	0.652812881	0.254	0.114	2.80E-51	2	KPNA6
MED13L	3.44E-55	0.533455758	0.31	0.149	7.35E-51	2	MED13L
KRAS	3.49E-55	0.488682458	0.373	0.192	7.44E-51	2	KRAS
FKBP4	6.26E-55	0.62018141	0.354	0.181	1.34E-50	2	FKBP4
ATP5J21	9.34E-55	0.477883194	0.634	0.402	1.99E-50	2	ATP5J2
ILF2	1.04E-54	0.612069989	0.435	0.242	2.22E-50	2	ILF2
RRAGC	1.18E-54	0.560971113	0.342	0.172	2.53E-50	2	RRAGC
WDR33	1.77E-54	0.554755314	0.336	0.168	3.78E-50	2	WDR33
CCDC59	2.68E-54	0.486519632	0.289	0.136	5.72E-50	2	CCDC59
DDX46	2.82E-54	0.446478658	0.385	0.199	6.01E-50	2	DDX46
LRRC59	5.42E-54	0.58811588	0.376	0.198	1.16E-49	2	LRRC59
FUBP1	2.91E-53	0.68295109	0.25	0.114	6.21E-49	2	FUBP1
CYLD	3.13E-53	0.392972506	0.357	0.182	6.68E-49	2	CYLD
PSMB2	3.58E-53	0.64280535	0.325	0.164	7.64E-49	2	PSMB2
HNRNPC	3.60E-53	0.426420248	0.752	0.541	7.69E-49	2	HNRNPC
RAB9A	4.43E-53	0.595440882	0.252	0.113	9.46E-49	2	RAB9A
VPS26A	4.56E-53	0.46324035	0.361	0.186	9.73E-49	2	VPS26A
PSMD8	5.31E-53	0.576873439	0.493	0.29	1.13E-48	2	PSMD8
PHLDA3	7.30E-53	0.477793624	0.273	0.126	1.56E-48	2	PHLDA3
SNRPG	7.31E-53	0.484714303	0.615	0.386	1.56E-48	2	SNRPG
HNRNPH3	9.97E-53	0.480876765	0.565	0.346	2.13E-48	2	HNRNPH3
UBE3A	1.05E-52	0.616735521	0.262	0.122	2.25E-48	2	UBE3A
SYNGR21	1.78E-52	0.419129162	0.363	0.189	3.81E-48	2	SYNGR2
PITPNB	3.65E-52	0.545648613	0.297	0.145	7.80E-48	2	PITPNB
MRPS12	6.02E-52	0.728987597	0.288	0.14	1.28E-47	2	MRPS12
DHX15	8.73E-52	0.456011394	0.309	0.152	1.86E-47	2	DHX15
RP11-345J4.5	9.47E-52	0.637724151	0.267	0.125	2.02E-47	2	RP11-345J4.5
NOP58	1.34E-51	0.544827326	0.271	0.127	2.86E-47	2	NOP58
IMP4	3.00E-51	0.550316752	0.324	0.164	6.41E-47	2	IMP4
ATP6V1G1	5.90E-51	0.431316137	0.761	0.551	1.26E-46	2	ATP6V1G1
HIVEP2	6.89E-51	0.423845915	0.291	0.14	1.47E-46	2	HIVEP2
RNF168	8.99E-51	0.517081388	0.339	0.175	1.92E-46	2	RNF168
TAF1D	1.02E-50	0.396051558	0.497	0.288	2.18E-46	2	TAF1D
PUM1	1.04E-50	0.532969295	0.277	0.132	2.23E-46	2	PUM1
ZC3H12A1	1.19E-50	0.431283138	0.438	0.246	2.55E-46	2	ZC3H12A
ANKRD17	2.83E-50	0.549539577	0.263	0.124	6.04E-46	2	ANKRD17
CRK	4.38E-50	0.437717914	0.395	0.213	9.35E-46	2	CRK
TNFAIP81	4.67E-50	0.391886464	0.378	0.2	9.96E-46	2	TNFAIP8
IDI1	8.34E-50	0.506113366	0.313	0.157	1.78E-45	2	IDI1
PNN	8.91E-50	0.48527773	0.335	0.171	1.90E-45	2	PNN
LAMTOR5	2.25E-49	0.480099696	0.604	0.386	4.80E-45	2	LAMTOR5
PITHD1	3.24E-49	0.533138426	0.344	0.18	6.93E-45	2	PITHD1
CCDC12	3.38E-49	0.464247755	0.309	0.154	7.23E-45	2	CCDC12
SRM	4.17E-49	0.659005846	0.307	0.156	8.91E-45	2	SRM
NACA2	5.27E-49	0.567254915	0.267	0.128	1.12E-44	2	NACA2
TMOD3	5.43E-49	0.448548365	0.349	0.183	1.16E-44	2	TMOD3
TMEM183A	6.78E-49	0.56693307	0.255	0.12	1.45E-44	2	TMEM183A
PUF60	1.01E-48	0.588604783	0.32	0.165	2.16E-44	2	PUF60
ABRACL	1.11E-48	0.520159346	0.309	0.156	2.37E-44	2	ABRACL
DCTPP1	1.25E-48	0.689136247	0.253	0.119	2.67E-44	2	DCTPP1
COPS2	1.88E-48	0.533900385	0.296	0.147	4.01E-44	2	COPS2
UQCRC1	2.99E-48	0.61148765	0.321	0.167	6.38E-44	2	UQCRC1
ARHGEF12	4.01E-48	0.502726785	0.291	0.144	8.55E-44	2	ARHGEF12
GSTP11	5.04E-48	0.37283132	0.863	0.684	1.08E-43	2	GSTP1
UBE2K	5.10E-48	0.49916539	0.356	0.189	1.09E-43	2	UBE2K
RBM39	1.34E-47	0.376143295	0.789	0.585	2.85E-43	2	RBM39
UBXN4	1.42E-47	0.425579342	0.452	0.26	3.03E-43	2	UBXN4
TIMM8B	1.49E-47	0.494860963	0.35	0.186	3.19E-43	2	TIMM8B
G3BP1	1.60E-47	0.443493641	0.545	0.334	3.41E-43	2	G3BP1
YBX3	3.28E-47	0.265511647	0.852	0.638	7.00E-43	2	YBX3
XRCC5	4.29E-47	0.439270911	0.346	0.183	9.16E-43	2	XRCC5
CORO1C1	4.63E-47	0.479336682	0.392	0.219	9.88E-43	2	CORO1C
SLIRP1	7.00E-47	0.47109665	0.519	0.313	1.50E-42	2	SLIRP
VCL	1.21E-46	0.477939783	0.297	0.149	2.58E-42	2	VCL
RNPS1	1.21E-46	0.489570127	0.459	0.27	2.58E-42	2	RNPS1
TOB1	1.41E-46	0.318538905	0.536	0.322	3.02E-42	2	TOB1
EIF3M	2.32E-46	0.438148492	0.504	0.3	4.95E-42	2	EIF3M
CCT2	3.39E-46	0.479049776	0.345	0.182	7.23E-42	2	CCT2
PHF23	8.88E-46	0.466733836	0.265	0.129	1.90E-41	2	PHF23
TIMM13	1.19E-45	0.46720159	0.513	0.312	2.54E-41	2	TIMM13
VPS35	2.57E-45	0.46955666	0.266	0.129	5.49E-41	2	VPS35
ARID1A	3.49E-45	0.399319651	0.256	0.123	7.45E-41	2	ARID1A
IMPDH2	5.46E-45	0.474530587	0.415	0.236	1.17E-40	2	IMPDH2
MAP2K31	2.92E-44	0.462058221	0.476	0.289	6.24E-40	2	MAP2K3
UFM1	3.27E-44	0.435337161	0.417	0.24	6.98E-40	2	UFM1
NPM1	3.72E-44	0.371730728	0.872	0.721	7.94E-40	2	NPM1
YWHAE	4.10E-44	0.401658774	0.783	0.569	8.75E-40	2	YWHAE
LAMTOR4	4.89E-44	0.571712009	0.673	0.483	1.04E-39	2	LAMTOR4
AAMP	5.15E-44	0.472702774	0.298	0.153	1.10E-39	2	AAMP
FYTTD1	6.39E-44	0.394296378	0.289	0.146	1.36E-39	2	FYTTD1
APRT	6.81E-44	0.449445454	0.655	0.442	1.45E-39	2	APRT
PAFAH1B1	7.52E-44	0.476745945	0.336	0.18	1.61E-39	2	PAFAH1B1
SUN1	8.62E-44	0.511743965	0.294	0.151	1.84E-39	2	SUN1
UQCR10	1.07E-43	0.360439052	0.541	0.331	2.28E-39	2	UQCR10
SMNDC1	1.35E-43	0.48156551	0.26	0.128	2.87E-39	2	SMNDC1
WAC	1.42E-43	0.315191345	0.458	0.267	3.03E-39	2	WAC
NBEAL11	1.58E-43	0.301723479	0.924	0.821	3.37E-39	2	NBEAL1
NCKAP1	1.60E-43	0.383684379	0.299	0.154	3.41E-39	2	NCKAP1
TMED3	2.05E-43	0.417394118	0.316	0.165	4.38E-39	2	TMED3
PABPN1	2.53E-43	0.419320645	0.41	0.234	5.41E-39	2	PABPN1
SUMO1	2.64E-43	0.396854318	0.731	0.514	5.63E-39	2	SUMO1
AHSA1	2.84E-43	0.450338646	0.379	0.212	6.07E-39	2	AHSA1
PTRHD11	2.93E-43	0.403192642	0.355	0.192	6.25E-39	2	PTRHD1
KLF41	3.01E-43	0.305798262	0.676	0.459	6.43E-39	2	KLF4
PKM	3.23E-43	0.453935902	0.716	0.501	6.90E-39	2	PKM
CLDND1	6.12E-43	0.276199181	0.46	0.268	1.31E-38	2	CLDND1
CCDC47	7.90E-43	0.472291126	0.286	0.147	1.69E-38	2	CCDC47
CCT6A	8.88E-43	0.498277822	0.313	0.166	1.90E-38	2	CCT6A
NARS	1.03E-42	0.534211034	0.267	0.134	2.21E-38	2	NARS
SCML1	1.86E-42	0.2914812	0.316	0.165	3.96E-38	2	SCML1
RAB4A	1.92E-42	0.417345965	0.337	0.181	4.11E-38	2	RAB4A
EIF2A	2.88E-42	0.41809892	0.357	0.195	6.15E-38	2	EIF2A
NAA50	5.44E-42	0.384051839	0.429	0.251	1.16E-37	2	NAA50
VDAC1	5.45E-42	0.368550436	0.523	0.32	1.16E-37	2	VDAC1
NDUFC1	6.18E-42	0.349746478	0.436	0.253	1.32E-37	2	NDUFC1
CISD2	1.24E-41	0.29925903	0.3	0.155	2.65E-37	2	CISD2
MAPRE1	2.76E-41	0.39315945	0.36	0.199	5.89E-37	2	MAPRE1
UBE2D3	2.82E-41	0.340650398	0.873	0.683	6.02E-37	2	UBE2D3
SRP72	3.34E-41	0.38535815	0.298	0.156	7.14E-37	2	SRP72
PSMD12	3.54E-41	0.366610855	0.326	0.176	7.57E-37	2	PSMD12
TIPIN	3.84E-41	0.380547415	0.311	0.165	8.19E-37	2	TIPIN
CNOT7	7.09E-41	0.6190361	0.253	0.128	1.51E-36	2	CNOT7
TUBB4B	7.46E-41	0.424911222	0.541	0.347	1.59E-36	2	TUBB4B
MDH2	7.77E-41	0.398102838	0.388	0.22	1.66E-36	2	MDH2
LSM5	8.02E-41	0.378171518	0.443	0.26	1.71E-36	2	LSM5
CAPZA11	1.59E-40	0.313435634	0.517	0.318	3.39E-36	2	CAPZA1
MRPL52	1.78E-40	0.392189826	0.386	0.22	3.81E-36	2	MRPL52
PGRMC2	2.39E-40	0.391774419	0.323	0.174	5.11E-36	2	PGRMC2
H2AFZ1	2.64E-40	0.316670247	0.902	0.751	5.63E-36	2	H2AFZ
VCP	2.91E-40	0.5157672	0.277	0.143	6.21E-36	2	VCP
NXT1	4.48E-40	0.384655454	0.481	0.295	9.56E-36	2	NXT1
STRN3	5.71E-40	0.288430424	0.322	0.173	1.22E-35	2	STRN3
TRAPPC3	5.78E-40	0.482065646	0.322	0.175	1.23E-35	2	TRAPPC3
WDR26	9.62E-40	0.434729598	0.313	0.169	2.05E-35	2	WDR26
RBM25	1.22E-39	0.307763282	0.518	0.32	2.60E-35	2	RBM25
AKIRIN1	1.23E-39	0.321952016	0.343	0.187	2.63E-35	2	AKIRIN1
WNK1	1.66E-39	0.37092253	0.329	0.179	3.55E-35	2	WNK1
SNAI21	2.07E-39	0.324892398	0.348	0.193	4.43E-35	2	SNAI2
AKAP9	3.24E-39	0.296957091	0.332	0.181	6.91E-35	2	AKAP9
CDV3	4.33E-39	0.372160274	0.374	0.213	9.25E-35	2	CDV3
STRAP	8.19E-39	0.405823463	0.5	0.314	1.75E-34	2	STRAP
ADM	8.81E-39	0.327691673	0.343	0.194	1.88E-34	2	ADM
PRMT1	1.01E-38	0.394593935	0.451	0.273	2.16E-34	2	PRMT1
BLOC1S2	1.03E-38	0.340201329	0.25	0.126	2.21E-34	2	BLOC1S2
RAB11A	1.59E-38	0.347308338	0.516	0.324	3.39E-34	2	RAB11A
RTF1	2.61E-38	0.268693243	0.433	0.254	5.56E-34	2	RTF1
PPP6C	4.42E-38	0.338352824	0.257	0.131	9.43E-34	2	PPP6C
EIF4A1	5.01E-38	0.320087041	0.928	0.775	1.07E-33	2	EIF4A1
OGT	6.94E-38	0.443721219	0.264	0.137	1.48E-33	2	OGT
MRPS34	8.03E-38	0.444717165	0.301	0.164	1.71E-33	2	MRPS34
KPNB1	8.22E-38	0.302416389	0.355	0.2	1.75E-33	2	KPNB1
PGAM1	8.68E-38	0.370853587	0.454	0.274	1.85E-33	2	PGAM1
ZFP36L11	1.01E-37	0.38459226	0.882	0.814	2.16E-33	2	ZFP36L1
CCT5	1.68E-37	0.439655958	0.255	0.132	3.58E-33	2	CCT5
SARS	1.72E-37	0.407295691	0.341	0.192	3.67E-33	2	SARS
CHMP2A	4.95E-37	0.360055807	0.467	0.286	1.06E-32	2	CHMP2A
SRSF11	6.03E-37	0.341939289	0.632	0.425	1.29E-32	2	SRSF11
CLINT1	6.36E-37	0.389646846	0.255	0.131	1.36E-32	2	CLINT1
ZFAND6	7.56E-37	0.351362869	0.454	0.276	1.61E-32	2	ZFAND6
EIF4A2	7.83E-37	0.3166631	0.785	0.609	1.67E-32	2	EIF4A2
RAN	1.06E-36	0.335807357	0.756	0.557	2.27E-32	2	RAN
DPY30	1.49E-36	0.345622937	0.318	0.175	3.17E-32	2	DPY30
PSMB7	1.53E-36	0.396970045	0.481	0.3	3.27E-32	2	PSMB7
UBQLN1	1.74E-36	0.357216308	0.284	0.152	3.71E-32	2	UBQLN1
DNAJB11	2.01E-36	0.497508243	0.338	0.194	4.28E-32	2	DNAJB11
ZC3H11A	2.14E-36	0.296215206	0.313	0.172	4.56E-32	2	ZC3H11A
YWHAH	5.17E-36	0.319042655	0.581	0.381	1.10E-31	2	YWHAH
PLEKHB21	5.67E-36	0.285197691	0.359	0.204	1.21E-31	2	PLEKHB2
RANBP1	5.73E-36	0.374231534	0.561	0.37	1.22E-31	2	RANBP1
ATP5G3	7.20E-36	0.334069318	0.588	0.398	1.54E-31	2	ATP5G3
CCT4	1.39E-35	0.3420886	0.418	0.251	2.97E-31	2	CCT4
MRPS36	1.63E-35	0.344860247	0.268	0.142	3.48E-31	2	MRPS36
PSMD7	1.84E-35	0.374068588	0.33	0.187	3.93E-31	2	PSMD7
BRD4	1.93E-35	0.281782278	0.34	0.192	4.12E-31	2	BRD4
FNTA	1.94E-35	0.338324273	0.284	0.152	4.15E-31	2	FNTA
NPEPPS	2.62E-35	0.270947143	0.284	0.152	5.60E-31	2	NPEPPS
YY1	4.28E-35	0.285069014	0.512	0.323	9.14E-31	2	YY1
TSPYL11	5.18E-35	0.354224941	0.391	0.232	1.11E-30	2	TSPYL1
RSRC2	7.89E-35	0.312824022	0.49	0.31	1.68E-30	2	RSRC2
PPP2R5E	8.91E-35	0.406486853	0.262	0.14	1.90E-30	2	PPP2R5E
PPP4R2	1.29E-34	0.347189003	0.31	0.173	2.74E-30	2	PPP4R2
SPSB3	1.67E-34	0.327669629	0.316	0.176	3.56E-30	2	SPSB3
SNRPD3	1.77E-34	0.327053278	0.332	0.188	3.79E-30	2	SNRPD3
MRPL41	1.93E-34	0.333227077	0.426	0.258	4.12E-30	2	MRPL41
NME1	2.09E-34	0.412058947	0.348	0.204	4.47E-30	2	NME1
CAMTA1	2.35E-34	0.313424346	0.583	0.387	5.01E-30	2	CAMTA1
SPEN	2.57E-34	0.25522407	0.297	0.163	5.48E-30	2	SPEN
ATP5A1	2.66E-34	0.294384959	0.512	0.327	5.69E-30	2	ATP5A1
SNRPE	9.18E-34	0.327060344	0.549	0.36	1.96E-29	2	SNRPE
PPIG1	1.32E-33	0.267193678	0.43	0.262	2.81E-29	2	PPIG
SCO2	1.43E-33	0.27157719	0.258	0.137	3.05E-29	2	SCO2
TAF7	1.97E-33	0.252926534	0.393	0.232	4.21E-29	2	TAF7
SLBP	2.16E-33	0.324253332	0.288	0.158	4.62E-29	2	SLBP
HSPB11	3.57E-33	0.423575116	0.27	0.148	7.62E-29	2	HSPB11
TOX4	4.55E-33	0.317646976	0.267	0.145	9.71E-29	2	TOX4
HIST1H4C	5.69E-33	0.588309691	0.321	0.183	1.22E-28	2	HIST1H4C
POLR2F1	6.87E-33	0.325470289	0.482	0.308	1.47E-28	2	POLR2F
MRPS26	1.69E-32	0.353868251	0.26	0.141	3.61E-28	2	MRPS26
SON1	3.03E-32	0.284641703	0.724	0.525	6.46E-28	2	SON
KMT2C	3.72E-32	0.252942853	0.281	0.154	7.95E-28	2	KMT2C
U2AF1	3.79E-32	0.355697324	0.707	0.511	8.09E-28	2	U2AF1
SLTM	6.42E-32	0.291653999	0.315	0.18	1.37E-27	2	SLTM
MKNK2	6.72E-32	0.274105969	0.277	0.153	1.43E-27	2	MKNK2
RPL36A	2.76E-31	0.364158507	0.893	0.756	5.89E-27	2	RPL36A
ATPIF1	3.26E-31	0.287969998	0.517	0.339	6.95E-27	2	ATPIF1
MRPL32	3.32E-31	0.256228962	0.332	0.192	7.09E-27	2	MRPL32
TAF9	5.82E-31	0.30808057	0.394	0.241	1.24E-26	2	TAF9
MRPL23	7.89E-31	0.267733266	0.475	0.302	1.69E-26	2	MRPL23
ATP2A2	8.12E-31	0.289988104	0.286	0.161	1.73E-26	2	ATP2A2
C7orf55-LUC7L2	1.14E-30	0.299972446	0.301	0.171	2.43E-26	2	C7orf55-LUC7L2
PPM1G	1.61E-30	0.387833502	0.25	0.137	3.45E-26	2	PPM1G
PFDN4	2.36E-30	0.295303598	0.297	0.169	5.04E-26	2	PFDN4
FDX1	2.99E-30	0.326400851	0.261	0.144	6.38E-26	2	FDX1
SFPQ	3.39E-30	0.315563516	0.614	0.425	7.24E-26	2	SFPQ
PSMA4	5.03E-30	0.293376865	0.518	0.341	1.07E-25	2	PSMA4
CAV1	7.04E-30	0.363546626	0.761	0.587	1.50E-25	2	CAV1
ATP6V0B1	9.78E-30	0.337352689	0.582	0.4	2.09E-25	2	ATP6V0B
PTTG11	1.27E-29	0.299505065	0.357	0.216	2.72E-25	2	PTTG1
ATP5G1	1.37E-29	0.282656267	0.492	0.319	2.92E-25	2	ATP5G1
SELT	1.87E-29	0.319892479	0.493	0.322	4.00E-25	2	SELT
EIF3L	2.13E-29	0.262336952	0.664	0.47	4.54E-25	2	EIF3L
DDT	2.95E-29	0.260759206	0.43	0.27	6.29E-25	2	DDT
NOP10	1.25E-28	0.279447403	0.586	0.396	2.67E-24	2	NOP10
CCDC124	3.28E-28	0.29551896	0.31	0.183	7.01E-24	2	CCDC124
CKS1B	5.54E-28	0.25089674	0.462	0.297	1.18E-23	2	CKS1B
ELAVL1	5.56E-28	0.299277814	0.261	0.148	1.19E-23	2	ELAVL1
SMDT1	1.06E-27	0.293550763	0.489	0.329	2.26E-23	2	SMDT1
FXR1	1.06E-27	0.278877493	0.252	0.142	2.27E-23	2	FXR1
LUC7L31	1.62E-27	0.256037773	0.449	0.288	3.46E-23	2	LUC7L3
KIF5B	1.81E-27	0.270985801	0.457	0.297	3.88E-23	2	KIF5B
PSMB6	1.98E-27	0.27495154	0.563	0.383	4.24E-23	2	PSMB6
GUK1	3.47E-27	0.263942164	0.823	0.641	7.41E-23	2	GUK1
POLR2H	1.50E-26	0.468344141	0.257	0.149	3.20E-22	2	POLR2H
PYURF	9.54E-26	0.287127549	0.514	0.348	2.04E-21	2	PYURF
ZNF901	1.32E-25	0.282457443	0.529	0.365	2.81E-21	2	ZNF90
SNRNP70	2.37E-25	0.277249494	0.35	0.219	5.06E-21	2	SNRNP70
TFG	4.23E-25	0.260989074	0.342	0.212	9.03E-21	2	TFG
NTMT1	6.99E-25	0.270679209	0.285	0.171	1.49E-20	2	NTMT1
NOP56	9.32E-25	0.36957091	0.261	0.154	1.99E-20	2	NOP56
BTG2	2.02E-24	0.411178844	0.464	0.323	4.32E-20	2	BTG2
MAGOH	1.64E-23	0.27577321	0.346	0.22	3.49E-19	2	MAGOH
SPARCL1	0	3.61080707	0.91	0.19	0	3	SPARCL1
TM4SF1	0	4.780366094	0.981	0.285	0	3	TM4SF1
IFI27	0	4.04813392	0.977	0.287	0	3	IFI27
AC011526.1	0	4.802155135	0.731	0.045	0	3	AC011526.1
MCTP1	0	4.861686539	0.708	0.05	0	3	MCTP1
DARC	0	5.216184675	0.787	0.133	0	3	DARC
SPRY11	0	3.66371781	0.818	0.193	0	3	SPRY1
PLVAP	0	5.169064301	0.67	0.047	0	3	PLVAP
ELTD1	0	6.058316557	0.638	0.021	0	3	ELTD1
CLDN5	0	3.616285905	0.693	0.081	0	3	CLDN5
SELE	0	6.358595699	0.701	0.093	0	3	SELE
RAMP2	0	3.445126864	0.723	0.123	0	3	RAMP2
EMCN	0	4.166836282	0.654	0.061	0	3	EMCN
AQP1	0	2.751136424	0.87	0.278	0	3	AQP1
SOX17	0	6.072058947	0.611	0.029	0	3	SOX17
ECSCR	0	3.932946337	0.625	0.049	0	3	ECSCR
GNG11	0	2.677112704	0.815	0.251	0	3	GNG11
LMCD1	0	3.405571757	0.679	0.117	0	3	LMCD1
RCAN1	0	3.802681731	0.715	0.163	0	3	RCAN1
ARHGAP29	0	2.908109485	0.657	0.12	0	3	ARHGAP29
ADAMTS9	0	4.096076836	0.598	0.064	0	3	ADAMTS9
IFITM11	0	2.020575992	0.772	0.25	0	3	IFITM1
ESAM	0	3.909064262	0.576	0.055	0	3	ESAM
MYCT1	0	5.176906468	0.537	0.024	0	3	MYCT1
PDLIM11	0	2.34277848	0.782	0.269	0	3	PDLIM1
TSC22D1	0	3.250328644	0.907	0.395	0	3	TSC22D1
CD93	0	4.387250726	0.55	0.042	0	3	CD93
NEDD9	0	3.727586689	0.578	0.071	0	3	NEDD9
NPDC1	0	3.293211711	0.583	0.086	0	3	NPDC1
A2M	0	3.354222036	0.563	0.081	0	3	A2M
TSPAN7	0	4.93943005	0.499	0.027	0	3	TSPAN7
BCAM	0	2.665017585	0.563	0.091	0	3	BCAM
TCF41	0	1.823593601	0.834	0.368	0	3	TCF4
ZNF385D	0	3.47415333	0.523	0.061	0	3	ZNF385D
RAMP3	0	4.370271016	0.498	0.043	0	3	RAMP3
EPAS1	0	2.802994279	0.566	0.115	0	3	EPAS1
NRN1	0	2.721381507	0.55	0.101	0	3	NRN1
C2CD4B	0	5.826765657	0.465	0.018	0	3	C2CD4B
RNASE1	0	2.285105365	0.533	0.087	0	3	RNASE1
TSHZ2	0	2.324668844	0.57	0.125	0	3	TSHZ2
SOCS2	0	3.231150946	0.524	0.082	0	3	SOCS2
ETS21	0	1.878925426	0.753	0.314	0	3	ETS2
RND1	0	4.881498994	0.473	0.035	0	3	RND1
CD34	0	2.600584451	0.54	0.105	0	3	CD34
STOM	0	1.787923866	0.741	0.312	0	3	STOM
CRIP2	0	1.740373172	0.757	0.328	0	3	CRIP2
JAM2	0	3.423748808	0.478	0.049	0	3	JAM2
ICAM11	0	1.988544933	0.769	0.342	0	3	ICAM1
CTGF1	0	2.791053277	0.694	0.269	0	3	CTGF
SOCS31	0	2.090148593	0.833	0.409	0	3	SOCS3
EVA1C	0	3.725648361	0.483	0.059	0	3	EVA1C
ADAMTS4	0	2.239787857	0.542	0.121	0	3	ADAMTS4
CSF3	0	4.906338924	0.488	0.067	0	3	CSF3
ARRDC31	0	1.781939611	0.824	0.403	0	3	ARRDC3
KLF2	0	2.259383462	0.583	0.162	0	3	KLF2
NCOA7	0	2.665357312	0.567	0.147	0	3	NCOA7
IL6	0	2.298326975	0.595	0.18	0	3	IL6
UPP1	0	2.844705358	0.533	0.119	0	3	UPP1
TGFBR2	0	2.046456066	0.57	0.157	0	3	TGFBR2
PHLDA1	0	1.966881764	0.732	0.325	0	3	PHLDA1
KCTD121	0	2.068405146	0.588	0.184	0	3	KCTD12
FAM198B	0	3.068360586	0.46	0.061	0	3	FAM198B
TSPAN13	0	3.625156265	0.453	0.057	0	3	TSPAN13
IL33	0	3.294598226	0.45	0.056	0	3	IL33
TMEM173	0	2.009325968	0.538	0.145	0	3	TMEM173
HIPK3	0	2.055094936	0.559	0.167	0	3	HIPK3
GIMAP5	0	4.0938803	0.423	0.033	0	3	GIMAP5
CD741	0	0.604899622	0.992	0.603	0	3	CD74
APOLD1	0	2.858989132	0.467	0.078	0	3	APOLD1
EGFL7	0	3.769627848	0.426	0.042	0	3	EGFL7
GIMAP4	0	4.08080077	0.412	0.03	0	3	GIMAP4
CALCRL	0	3.735162276	0.417	0.038	0	3	CALCRL
CYYR1	0	4.411776027	0.405	0.026	0	3	CYYR1
SLC9A3R2	0	2.650028343	0.479	0.102	0	3	SLC9A3R2
COL15A1	0	2.186266764	0.496	0.121	0	3	COL15A1
SNCG	0	1.839456945	0.48	0.107	0	3	SNCG
RBP7	0	4.772346437	0.405	0.033	0	3	RBP7
PALMD	0	4.048576608	0.413	0.041	0	3	PALMD
LIFR	0	2.332478775	0.461	0.091	0	3	LIFR
CCL14	0	6.66007662	0.372	0.006	0	3	CCL14
ITGA61	0	2.407738195	0.474	0.112	0	3	ITGA6
RALGAPA2	0	4.331285069	0.385	0.026	0	3	RALGAPA2
C10orf10	0	2.779395537	0.428	0.07	0	3	C10orf10
SWAP70	0	2.443891594	0.457	0.099	0	3	SWAP70
STC1	0	4.500513379	0.405	0.052	0	3	STC1
THBD	0	2.438560709	0.459	0.106	0	3	THBD
HLA-E	0	1.871390914	0.947	0.594	0	3	HLA-E
HBEGF1	0	2.76750669	0.462	0.111	0	3	HBEGF
CXorf36	0	4.945601243	0.356	0.014	0	3	CXorf36
ENG	0	2.95377959	0.4	0.059	0	3	ENG
MTUS1	0	2.896374003	0.407	0.068	0	3	MTUS1
CD320	0	2.521895123	0.416	0.081	0	3	CD320
CLEC14A	0	4.50875586	0.348	0.02	0	3	CLEC14A
IFITM31	0	1.546049304	0.977	0.653	0	3	IFITM3
GIMAP6	0	4.699627508	0.334	0.016	0	3	GIMAP6
CNKSR3	0	3.019874213	0.376	0.06	0	3	CNKSR3
S1PR1	0	4.167624528	0.339	0.024	0	3	S1PR1
HOXD1	0	5.184918219	0.326	0.012	0	3	HOXD1
EMP1	0	1.750518542	0.915	0.603	0	3	EMP1
ANGPT2	0	2.778144346	0.36	0.054	0	3	ANGPT2
IL3RA	0	3.628750772	0.326	0.027	0	3	IL3RA
CSF2RB	0	3.36644748	0.328	0.035	0	3	CSF2RB
LMO2	0	2.480330523	0.35	0.057	0	3	LMO2
CDH5	0	4.433546113	0.307	0.016	0	3	CDH5
KLF7	0	2.999474669	0.338	0.05	0	3	KLF7
GIMAP7	0	3.889020698	0.31	0.022	0	3	GIMAP7
MED24	0	4.437078602	0.325	0.039	0	3	MED24
VWF	0	4.357494063	0.304	0.018	0	3	VWF
PODXL	0	4.251999642	0.305	0.02	0	3	PODXL
ERG	0	5.295810574	0.291	0.01	0	3	ERG
IGFBP2	0	2.912276878	0.293	0.026	0	3	IGFBP2
ADM5	0	5.228168102	0.279	0.013	0	3	ADM5
SLCO4A1	0	3.188544845	0.301	0.04	0	3	SLCO4A1
ADIRF	0	1.095455699	0.977	0.718	0	3	ADIRF
ICAM2	0	3.126838179	0.295	0.036	0	3	ICAM2
FLI1	0	3.077330452	0.287	0.032	0	3	FLI1
TM4SF18	0	4.286962328	0.256	0.014	0	3	TM4SF18
TMEM255B	0	3.023912212	0.27	0.032	0	3	TMEM255B
GPR116	0	4.000518048	0.251	0.015	0	3	GPR116
MMRN2	0	4.260776019	0.25	0.017	0	3	MMRN2
HHEX	0	3.272137446	0.25	0.027	0	3	HHEX
SAT11	0	1.566698191	0.971	0.783	0	3	SAT1
PTMA	0	0.679451248	1	0.983	0	3	PTMA
B2M	0	0.671197003	1	0.988	0	3	B2M
CRIM1	8.15E-307	2.076917898	0.477	0.118	1.74E-302	3	CRIM1
ADAMTS1	1.93E-306	2.058099047	0.575	0.18	4.12E-302	3	ADAMTS1
ITM2A	4.25E-301	1.862867458	0.63	0.214	9.08E-297	3	ITM2A
CSRP2	6.40E-296	2.368198519	0.499	0.141	1.37E-291	3	CSRP2
GBP2	1.02E-295	2.322640066	0.428	0.1	2.17E-291	3	GBP2
SOX7	1.03E-294	3.342537422	0.296	0.048	2.21E-290	3	SOX7
ELOVL7	2.12E-292	3.301229643	0.262	0.036	4.52E-288	3	ELOVL7
ARHGEF3	1.85E-291	2.968232985	0.262	0.035	3.95E-287	3	ARHGEF3
MGST2	1.85E-285	2.174955622	0.496	0.142	3.96E-281	3	MGST2
SEMA6A	3.42E-284	2.865763579	0.258	0.035	7.30E-280	3	SEMA6A
TMEM2	2.09E-283	2.424671513	0.363	0.074	4.46E-279	3	TMEM2
TMSB101	1.50E-280	0.708147306	1	0.97	3.20E-276	3	TMSB10
DUSP23	8.04E-270	2.295276103	0.458	0.128	1.72E-265	3	DUSP23
TNFSF10	9.76E-269	2.205581446	0.383	0.086	2.08E-264	3	TNFSF10
SSH1	9.77E-269	2.738650971	0.262	0.039	2.09E-264	3	SSH1
GJA11	2.76E-268	1.923599915	0.667	0.277	5.88E-264	3	GJA1
C4orf32	4.39E-268	2.085715214	0.513	0.16	9.38E-264	3	C4orf32
HLA-B	1.08E-265	1.096522641	0.955	0.745	2.31E-261	3	HLA-B
BACE2	9.55E-265	2.265082114	0.335	0.066	2.04E-260	3	BACE2
SLC2A31	9.97E-265	1.441232003	0.807	0.43	2.13E-260	3	SLC2A3
CAV11	5.80E-262	1.172627001	0.925	0.571	1.24E-257	3	CAV1
ABCD4	6.68E-261	2.237571314	0.325	0.062	1.43E-256	3	ABCD4
EFNB2	4.44E-260	2.611713188	0.356	0.08	9.47E-256	3	EFNB2
RPS22	8.80E-260	0.544197276	1	0.984	1.88E-255	3	RPS2
CDC42EP31	6.59E-250	1.828820075	0.431	0.112	1.41E-245	3	CDC42EP3
MEF2C	1.33E-248	1.794240007	0.421	0.106	2.84E-244	3	MEF2C
C8orf4	2.91E-248	2.751069811	0.407	0.106	6.20E-244	3	C8orf4
WWTR11	4.29E-248	1.748544874	0.538	0.177	9.16E-244	3	WWTR1
FKBP1A	1.03E-246	1.341429882	0.831	0.502	2.19E-242	3	FKBP1A
HLA-DRB51	6.96E-245	0.404650312	0.703	0.274	1.49E-240	3	HLA-DRB5
IFITM21	2.22E-239	1.199106471	0.863	0.499	4.73E-235	3	IFITM2
MAST41	6.77E-238	1.979599758	0.536	0.188	1.45E-233	3	MAST4
PLSCR11	8.56E-232	1.674131241	0.516	0.167	1.83E-227	3	PLSCR1
HSD17B111	2.61E-230	1.674605002	0.555	0.195	5.58E-226	3	HSD17B11
SYNE21	3.68E-229	2.080492218	0.412	0.115	7.86E-225	3	SYNE2
HLA-DMA1	4.45E-228	0.893133717	0.624	0.214	9.50E-224	3	HLA-DMA
SDCBP1	1.93E-225	1.077527722	0.922	0.634	4.12E-221	3	SDCBP
ARID5A	4.54E-225	1.672356978	0.595	0.231	9.70E-221	3	ARID5A
SEPW1	1.27E-224	1.405489002	0.784	0.434	2.70E-220	3	SEPW1
MGLL	1.90E-222	1.857999698	0.42	0.119	4.07E-218	3	MGLL
DUSP51	6.10E-222	1.630348313	0.52	0.179	1.30E-217	3	DUSP5
ENPP2	8.30E-222	2.335296195	0.292	0.059	1.77E-217	3	ENPP2
FOXP11	1.79E-221	1.579750928	0.605	0.239	3.83E-217	3	FOXP1
SPHK1	9.09E-221	1.9595943	0.323	0.071	1.94E-216	3	SPHK1
SEC14L1	2.98E-218	2.059839032	0.334	0.078	6.37E-214	3	SEC14L1
SAV1	4.08E-212	1.71875856	0.526	0.19	8.72E-208	3	SAV1
RDX	9.33E-211	1.825351772	0.45	0.142	1.99E-206	3	RDX
ETS1	7.65E-210	1.635434192	0.537	0.198	1.63E-205	3	ETS1
CPEB4	2.42E-209	1.910093177	0.418	0.125	5.18E-205	3	CPEB4
ST8SIA4	5.80E-209	1.993446214	0.289	0.06	1.24E-204	3	ST8SIA4
SSFA21	1.08E-208	1.937165974	0.42	0.127	2.31E-204	3	SSFA2
DNAJB4	1.56E-206	1.750274267	0.489	0.165	3.33E-202	3	DNAJB4
TMEM70	3.99E-206	1.937031755	0.477	0.165	8.52E-202	3	TMEM70
PTPRK	4.35E-206	2.073030767	0.336	0.083	9.28E-202	3	PTPRK
MCAM	1.68E-205	1.610184224	0.273	0.053	3.58E-201	3	MCAM
SHC1	3.87E-202	1.948710676	0.362	0.097	8.27E-198	3	SHC1
POLE4	3.05E-198	1.57049515	0.546	0.213	6.52E-194	3	POLE4
YBX31	4.92E-197	1.092039923	0.885	0.637	1.05E-192	3	YBX3
EDNRB	7.44E-195	2.218421843	0.272	0.058	1.59E-190	3	EDNRB
CDKN1A	1.40E-191	1.155647343	0.827	0.546	2.98E-187	3	CDKN1A
ACTN1	4.63E-191	1.613347207	0.523	0.199	9.88E-187	3	ACTN1
MEOX2	9.36E-191	1.746558053	0.284	0.061	2.00E-186	3	MEOX2
MRPL33	2.30E-188	1.559908788	0.569	0.236	4.90E-184	3	MRPL33
EDN11	2.47E-188	3.014236486	0.282	0.067	5.28E-184	3	EDN1
IFI161	2.81E-188	1.304095213	0.659	0.299	6.00E-184	3	IFI16
ELK3	7.51E-186	1.632039153	0.388	0.114	1.60E-181	3	ELK3
PRDM11	1.05E-180	1.841083767	0.391	0.121	2.25E-176	3	PRDM1
PLA2G16	1.59E-179	1.616760048	0.338	0.089	3.39E-175	3	PLA2G16
DLC1	6.49E-178	1.640594898	0.361	0.103	1.39E-173	3	DLC1
CFLAR1	3.42E-177	1.282716052	0.587	0.247	7.29E-173	3	CFLAR
UGCG	3.89E-177	1.523318053	0.51	0.202	8.31E-173	3	UGCG
G0S21	1.91E-175	1.875271533	0.661	0.359	4.09E-171	3	G0S2
TPM31	5.32E-173	1.249484498	0.685	0.358	1.14E-168	3	TPM3
KMT2E	1.28E-172	1.36519967	0.706	0.385	2.72E-168	3	KMT2E
RGS161	2.07E-172	0.962427971	0.68	0.332	4.42E-168	3	RGS16
TINAGL1	5.22E-171	1.163586776	0.289	0.068	1.11E-166	3	TINAGL1
PVRL21	6.93E-169	1.416254107	0.553	0.236	1.48E-164	3	PVRL2
CAV21	7.17E-169	1.217265745	0.622	0.279	1.53E-164	3	CAV2
NRP1	7.96E-169	1.507496311	0.356	0.103	1.70E-164	3	NRP1
SNHG7	6.09E-168	1.349218284	0.597	0.275	1.30E-163	3	SNHG7
CTSC	4.32E-167	1.410231792	0.418	0.14	9.22E-163	3	CTSC
CTSH1	8.08E-167	1.494639782	0.425	0.145	1.73E-162	3	CTSH
CTNNAL1	3.83E-164	1.691580045	0.371	0.117	8.18E-160	3	CTNNAL1
FLOT1	4.55E-164	1.464739007	0.425	0.144	9.71E-160	3	FLOT1
NUDT14	7.00E-161	2.083726595	0.261	0.063	1.49E-156	3	NUDT14
CNRIP1	1.32E-160	1.587169619	0.351	0.105	2.82E-156	3	CNRIP1
VAMP51	1.83E-160	1.278591055	0.588	0.264	3.92E-156	3	VAMP5
CLU	1.83E-159	1.209959215	0.654	0.325	3.91E-155	3	CLU
PSMB9	1.10E-157	1.381019293	0.475	0.183	2.35E-153	3	PSMB9
TXNIP	1.20E-156	1.650078324	0.508	0.221	2.56E-152	3	TXNIP
NDRG11	2.73E-155	1.492003847	0.61	0.306	5.83E-151	3	NDRG1
RPL31	8.12E-154	0.392336978	1	0.984	1.73E-149	3	RPL3
CCDC85B	4.80E-152	1.133599453	0.711	0.398	1.02E-147	3	CCDC85B
C9orf3	1.73E-151	1.321119971	0.509	0.213	3.70E-147	3	C9orf3
PNP	2.07E-151	1.707046176	0.352	0.114	4.42E-147	3	PNP
MAP3K11	1.43E-150	2.005487024	0.257	0.065	3.05E-146	3	MAP3K11
MYLK	4.96E-150	0.832878831	0.342	0.102	1.06E-145	3	MYLK
HAPLN3	5.04E-150	1.825367367	0.273	0.072	1.08E-145	3	HAPLN3
RALB	7.84E-150	1.663178557	0.3	0.084	1.67E-145	3	RALB
HIF1A	1.07E-149	1.473738411	0.522	0.228	2.29E-145	3	HIF1A
MSX1	1.96E-148	1.430097279	0.29	0.078	4.18E-144	3	MSX1
ATP1A1	2.66E-145	1.233301879	0.648	0.345	5.69E-141	3	ATP1A1
HLA-A	5.95E-144	0.692736549	0.925	0.782	1.27E-139	3	HLA-A
RPS181	1.72E-143	0.284103349	1	0.991	3.68E-139	3	RPS18
ELF1	2.14E-143	1.212936727	0.571	0.267	4.57E-139	3	ELF1
TMSB4X1	5.58E-143	0.298258895	1	0.992	1.19E-138	3	TMSB4X
CLEC2B	8.75E-143	1.280099047	0.641	0.327	1.87E-138	3	CLEC2B
EFNA11	2.29E-142	1.701785641	0.361	0.124	4.90E-138	3	EFNA1
HLA-F	1.27E-140	1.556034723	0.316	0.096	2.71E-136	3	HLA-F
PSMB8	2.74E-139	1.357359634	0.456	0.182	5.84E-135	3	PSMB8
HSPA2	4.22E-138	1.615859276	0.332	0.108	9.01E-134	3	HSPA2
SRP141	4.10E-136	0.848601969	0.924	0.785	8.76E-132	3	SRP14
CYSTM1	8.45E-136	1.145298664	0.612	0.313	1.80E-131	3	CYSTM1
MYH9	1.12E-135	1.302651091	0.5	0.22	2.39E-131	3	MYH9
MYL12A	2.52E-132	0.729966949	0.875	0.644	5.37E-128	3	MYL12A
MALAT11	1.86E-131	0.396316869	1	0.995	3.98E-127	3	MALAT1
AKR1C3	3.63E-131	1.600757094	0.3	0.092	7.76E-127	3	AKR1C3
CD59	6.76E-131	0.903814804	0.789	0.513	1.44E-126	3	CD59
AHI1	9.68E-131	1.631325132	0.294	0.09	2.07E-126	3	AHI1
ADRB21	1.17E-130	1.396803411	0.397	0.151	2.50E-126	3	ADRB2
TJP1	4.01E-130	1.424274019	0.341	0.115	8.56E-126	3	TJP1
LAP3	1.21E-129	1.755651744	0.254	0.07	2.59E-125	3	LAP3
RAC11	1.48E-129	0.717868032	0.896	0.706	3.17E-125	3	RAC1
HOTAIRM1	1.68E-128	1.700356727	0.294	0.092	3.59E-124	3	HOTAIRM1
SPTBN11	3.87E-127	0.994733022	0.575	0.272	8.27E-123	3	SPTBN1
CLIC2	1.18E-126	1.311766533	0.331	0.11	2.51E-122	3	CLIC2
CLIC4	3.83E-126	1.089691344	0.538	0.247	8.17E-122	3	CLIC4
EPS8	1.15E-124	1.369999491	0.304	0.096	2.45E-120	3	EPS8
BMPR2	1.58E-124	1.453551781	0.335	0.114	3.37E-120	3	BMPR2
CDC371	3.28E-124	1.10029604	0.618	0.323	7.00E-120	3	CDC37
LDB2	5.23E-124	1.481845536	0.257	0.072	1.12E-119	3	LDB2
AKAP131	4.85E-123	1.175560685	0.538	0.257	1.04E-118	3	AKAP13
MSN	1.17E-122	1.227117437	0.573	0.295	2.51E-118	3	MSN
FXYD51	1.43E-122	0.789797132	0.703	0.386	3.06E-118	3	FXYD5
RPS61	9.42E-122	0.354950193	0.999	0.982	2.01E-117	3	RPS6
RILPL2	3.82E-121	1.239661976	0.341	0.118	8.16E-117	3	RILPL2
RBPMS	3.15E-120	1.379684371	0.262	0.075	6.73E-116	3	RBPMS
LRRC32	2.17E-119	1.439899031	0.291	0.092	4.63E-115	3	LRRC32
YPEL2	7.43E-119	1.281072682	0.331	0.114	1.59E-114	3	YPEL2
HLA-C	8.18E-119	0.690379331	0.915	0.765	1.75E-114	3	HLA-C
PTTG1IP	9.42E-119	1.273421648	0.386	0.149	2.01E-114	3	PTTG1IP
PLK21	1.64E-117	1.691635867	0.316	0.112	3.50E-113	3	PLK2
LY6E1	4.55E-117	0.899322993	0.734	0.449	9.72E-113	3	LY6E
CCDC50	2.23E-115	1.333708666	0.364	0.137	4.75E-111	3	CCDC50
RPL321	1.43E-113	0.30896551	1	0.987	3.05E-109	3	RPL32
ZNF22	4.52E-113	1.419118576	0.263	0.08	9.64E-109	3	ZNF22
TFPI	1.68E-112	0.860084309	0.442	0.181	3.59E-108	3	TFPI
INPP11	6.40E-112	1.631796872	0.311	0.111	1.37E-107	3	INPP1
TNFRSF10B	3.75E-111	1.587750724	0.257	0.079	8.00E-107	3	TNFRSF10B
CPNE8	2.50E-110	1.432835544	0.279	0.09	5.34E-106	3	CPNE8
PKIG	3.65E-110	1.461275157	0.341	0.127	7.79E-106	3	PKIG
RPS141	4.10E-110	0.300688011	0.999	0.988	8.76E-106	3	RPS14
PRSS23	1.85E-107	1.123238786	0.287	0.094	3.94E-103	3	PRSS23
COL4A1	2.00E-105	1.340704348	0.304	0.107	4.28E-101	3	COL4A1
S100A161	1.28E-104	0.735173035	0.656	0.339	2.73E-100	3	S100A16
PRCP	1.47E-102	1.345859051	0.376	0.157	3.15E-98	3	PRCP
BMP21	1.56E-102	1.850775556	0.317	0.123	3.34E-98	3	BMP2
ARL2	1.96E-102	1.004628988	0.531	0.265	4.18E-98	3	ARL2
1-Jun	3.79E-102	0.863842673	0.822	0.615	8.09E-98	3	JUN
RPL341	9.05E-102	0.299952679	1	0.988	1.93E-97	3	RPL34
ATOX1	9.53E-102	0.997847156	0.527	0.264	2.03E-97	3	ATOX1
CDH13	1.40E-101	1.627539661	0.267	0.09	2.98E-97	3	CDH13
ITGA5	1.60E-101	1.204531624	0.295	0.103	3.42E-97	3	ITGA5
BST21	1.74E-101	0.77103963	0.501	0.23	3.71E-97	3	BST2
YWHAH1	1.07E-100	1.019355471	0.635	0.378	2.29E-96	3	YWHAH
ADAM15	1.70E-100	1.636426525	0.276	0.097	3.64E-96	3	ADAM15
ARL4A1	3.25E-100	1.054944524	0.514	0.259	6.94E-96	3	ARL4A
IGFBP41	8.39E-98	0.683927838	0.652	0.356	1.79E-93	3	IGFBP4
RALGDS	1.62E-97	1.413496608	0.308	0.116	3.47E-93	3	RALGDS
TAGLN21	1.78E-97	0.669467384	0.844	0.644	3.80E-93	3	TAGLN2
FNIP21	9.18E-97	1.078672152	0.372	0.155	1.96E-92	3	FNIP2
CYTH1	2.52E-96	1.214863818	0.311	0.117	5.38E-92	3	CYTH1
GRAMD1A	3.47E-96	1.364738047	0.252	0.083	7.40E-92	3	GRAMD1A
TNFAIP32	6.22E-96	1.112426194	0.694	0.459	1.33E-91	3	TNFAIP3
OCIAD21	7.81E-96	1.375243306	0.306	0.117	1.67E-91	3	OCIAD2
ZFP361	2.17E-94	0.986174412	0.925	0.827	4.63E-90	3	ZFP36
CMIP1	3.72E-94	1.214665286	0.359	0.151	7.95E-90	3	CMIP
LUZP1	3.60E-93	1.03532239	0.417	0.189	7.69E-89	3	LUZP1
UBE2W	5.26E-93	1.28887855	0.354	0.148	1.12E-88	3	UBE2W
OAZ2	1.09E-92	0.961114154	0.541	0.287	2.32E-88	3	OAZ2
FEZ2	3.99E-92	1.090690204	0.333	0.132	8.51E-88	3	FEZ2
VAMP3	4.48E-92	1.280913499	0.316	0.124	9.56E-88	3	VAMP3
KTN11	1.21E-89	0.786534957	0.713	0.454	2.57E-85	3	KTN1
COL4A2	5.95E-89	1.106357958	0.28	0.101	1.27E-84	3	COL4A2
CARHSP1	8.04E-89	1.253276718	0.334	0.138	1.72E-84	3	CARHSP1
VMP11	9.92E-89	0.943118355	0.623	0.367	2.12E-84	3	VMP1
SASH1	2.56E-88	0.990012566	0.339	0.137	5.47E-84	3	SASH1
RAB13	3.34E-88	1.112909439	0.42	0.2	7.13E-84	3	RAB13
TIMP31	6.61E-88	0.548786181	0.669	0.381	1.41E-83	3	TIMP3
ARGLU1	4.93E-87	0.931559102	0.62	0.375	1.05E-82	3	ARGLU1
NFKBIA2	4.66E-85	0.558859141	0.973	0.879	9.95E-81	3	NFKBIA
PRMT11	3.93E-84	1.028101617	0.504	0.27	8.40E-80	3	PRMT1
SNTB2	8.91E-84	1.069601399	0.336	0.141	1.90E-79	3	SNTB2
ROCK2	1.13E-83	1.242399767	0.288	0.111	2.40E-79	3	ROCK2
PICALM1	3.60E-83	1.005271264	0.435	0.212	7.68E-79	3	PICALM
RPS91	4.40E-83	0.303596201	0.995	0.975	9.39E-79	3	RPS9
GNAI21	8.77E-83	0.882525714	0.506	0.265	1.87E-78	3	GNAI2
ENY2	5.18E-82	0.824258333	0.627	0.377	1.11E-77	3	ENY2
RPL81	6.63E-82	0.312390367	0.994	0.975	1.42E-77	3	RPL8
PTPN12	2.31E-81	1.089550874	0.385	0.18	4.93E-77	3	PTPN12
PPP3CA	3.66E-81	0.861716949	0.545	0.298	7.81E-77	3	PPP3CA
ERO1L	1.46E-80	1.458713695	0.263	0.101	3.11E-76	3	ERO1L
LPAR61	4.11E-80	0.529505177	0.516	0.265	8.77E-76	3	LPAR6
ZEB1	1.91E-79	1.091096098	0.253	0.092	4.08E-75	3	ZEB1
IL1R11	4.03E-78	0.902049958	0.362	0.162	8.60E-74	3	IL1R1
RPS281	9.06E-78	0.272613462	0.999	0.98	1.94E-73	3	RPS28
PDK4	4.09E-77	0.746211258	0.27	0.103	8.73E-73	3	PDK4
EBF1	6.71E-76	0.728159813	0.362	0.156	1.43E-71	3	EBF1
PELI11	1.30E-75	1.077371456	0.408	0.202	2.77E-71	3	PELI1
PPFIBP1	1.44E-75	0.900358468	0.26	0.098	3.08E-71	3	PPFIBP1
CTNND11	1.89E-75	1.223474725	0.319	0.14	4.04E-71	3	CTNND1
LEPROT1	2.64E-75	0.7821646	0.474	0.242	5.65E-71	3	LEPROT
ADAR	2.76E-75	1.257568908	0.262	0.102	5.90E-71	3	ADAR
PIM31	1.06E-74	0.809258851	0.612	0.37	2.26E-70	3	PIM3
GMFG1	1.89E-74	0.745372828	0.363	0.161	4.04E-70	3	GMFG
LRRFIP11	1.97E-74	0.675378127	0.647	0.402	4.20E-70	3	LRRFIP1
CNN31	3.50E-74	0.590679764	0.634	0.363	7.48E-70	3	CNN3
ARPC1B1	6.66E-73	0.76292798	0.515	0.277	1.42E-68	3	ARPC1B
DUSP12	7.50E-73	0.513777596	0.933	0.798	1.60E-68	3	DUSP1
KLF91	3.53E-72	0.657468352	0.433	0.212	7.54E-68	3	KLF9
RAB11A1	3.60E-72	0.82954027	0.555	0.323	7.70E-68	3	RAB11A
IFI6	8.38E-71	0.742929094	0.363	0.166	1.79E-66	3	IFI6
LSM2	1.06E-69	0.928367899	0.364	0.172	2.27E-65	3	LSM2
NOP101	3.75E-69	0.795494795	0.62	0.395	8.01E-65	3	NOP10
NFATC2	6.01E-69	0.806964496	0.262	0.103	1.28E-64	3	NFATC2
TPM4	1.00E-68	0.755563728	0.702	0.484	2.14E-64	3	TPM4
TCEB1	1.29E-68	0.740103575	0.651	0.423	2.76E-64	3	TCEB1
ABLIM11	1.81E-67	1.103430077	0.298	0.131	3.87E-63	3	ABLIM1
LY961	7.63E-67	0.862070533	0.286	0.12	1.63E-62	3	LY96
TAP1	7.73E-67	1.009699618	0.312	0.14	1.65E-62	3	TAP1
SERPINB11	1.98E-66	0.800049494	0.334	0.154	4.23E-62	3	SERPINB1
CD401	3.56E-66	0.905914233	0.284	0.12	7.61E-62	3	CD40
EBPL1	9.58E-66	1.026283198	0.338	0.161	2.05E-61	3	EBPL
NHP2L11	4.67E-65	0.621273802	0.75	0.502	9.98E-61	3	NHP2L1
NFIB1	2.34E-64	0.699790676	0.515	0.293	4.99E-60	3	NFIB
CD151	4.61E-64	0.787996122	0.443	0.233	9.84E-60	3	CD151
SEPHS2	6.57E-64	1.080930105	0.253	0.104	1.40E-59	3	SEPHS2
PDLIM51	2.92E-63	0.859252987	0.42	0.222	6.23E-59	3	PDLIM5
DSTN1	9.47E-63	0.35506325	0.89	0.694	2.02E-58	3	DSTN
CD109	1.02E-62	0.893599914	0.277	0.119	2.19E-58	3	CD109
FIS1	2.60E-62	0.750672245	0.523	0.304	5.55E-58	3	FIS1
PMP221	5.85E-62	0.433226503	0.664	0.409	1.25E-57	3	PMP22
HNRNPA3	6.22E-62	0.648257252	0.699	0.479	1.33E-57	3	HNRNPA3
PLS31	8.19E-62	1.007034117	0.356	0.179	1.75E-57	3	PLS3
RYBP	8.39E-62	0.798544174	0.38	0.193	1.79E-57	3	RYBP
FAM213A1	4.16E-61	1.217605895	0.275	0.124	8.89E-57	3	FAM213A
FOSL2	6.07E-61	0.667925154	0.577	0.36	1.30E-56	3	FOSL2
RIN2	2.47E-60	0.720488592	0.324	0.151	5.27E-56	3	RIN2
PTRF1	1.18E-59	0.507169491	0.694	0.458	2.52E-55	3	PTRF
MBNL2	1.64E-59	0.981940748	0.277	0.124	3.51E-55	3	MBNL2
GADD45A1	6.31E-59	0.519669587	0.64	0.417	1.35E-54	3	GADD45A
CNOT6L	2.85E-58	0.782075045	0.297	0.137	6.08E-54	3	CNOT6L
ATF4	1.70E-57	0.636069454	0.689	0.491	3.62E-53	3	ATF4
SP100	2.33E-57	0.82839839	0.355	0.179	4.98E-53	3	SP100
KLF6	5.25E-57	0.521052984	0.802	0.633	1.12E-52	3	KLF6
NCK1	6.19E-57	0.822608937	0.357	0.18	1.32E-52	3	NCK1
ELMSAN1	3.84E-56	0.916724954	0.391	0.21	8.20E-52	3	ELMSAN1
GABARAPL21	1.20E-55	0.630579124	0.656	0.437	2.55E-51	3	GABARAPL2
ACTN41	1.48E-55	0.82026485	0.454	0.262	3.15E-51	3	ACTN4
UBE2J1	2.15E-55	0.917336104	0.261	0.116	4.59E-51	3	UBE2J1
BTG12	3.38E-55	0.408004901	0.933	0.838	7.22E-51	3	BTG1
NR2F2	4.21E-55	0.61313198	0.269	0.119	8.99E-51	3	NR2F2
UBE2D31	4.39E-55	0.497328713	0.849	0.689	9.37E-51	3	UBE2D3
CBR3	4.64E-55	0.848709861	0.295	0.14	9.90E-51	3	CBR3
COX171	1.43E-54	0.799186108	0.45	0.258	3.05E-50	3	COX17
FABP51	2.08E-54	0.98206642	0.408	0.233	4.44E-50	3	FABP5
CYB5B	2.71E-54	0.951768203	0.261	0.117	5.79E-50	3	CYB5B
RPS4Y1	4.46E-53	0.435808332	0.858	0.721	9.53E-49	3	RPS4Y1
SYNGR22	5.26E-53	0.772956753	0.363	0.192	1.12E-48	3	SYNGR2
POMP1	6.73E-53	0.621993041	0.743	0.537	1.44E-48	3	POMP
[truncated: 5,062 more rows]
